# Supplementary material for: BET bromodomain inhibitors and agonists of the beta-2 adrenergic receptor identified in screens for compounds that inhibit DUX4 expression in FSHD muscle cells
Source: Skelet Muscle. 2017 Sep 4;7:16. doi: 10.1186/s13395-017-0134-x (PMC5584331; doi:10.1186/s13395-017-0134-x)
Supplement: Supplementary file 1 — Characteristics of cell lines used in this study. (XLSX 31 kb) [file 13395_2017_134_MOESM1_ESM.xlsx]

## Sheet: Sheet1
Table S1. Characteristics of cell lines used in this study.
					ALLELE 41			ALLELE 42
	CELL LINE	GROUP	PRIMARY CELL LINE IMMORTALIZED WITH CDK4 and hTERT?	SEX	NUMBER OF D4Z4 UNITS	LENGTH OF D4Z4 ARRAY (kb)	ALLELE TYPE	NUMBER OF D4Z4 UNITS	LENGTH OF D4Z4 ARRAY (kb)	ALLELE TYPE	SMCHD1 MUTATION
	54-6	Control (non-FSHD)	Yes	Male	13	48	A161	~24	80	B	None
	54-2	FSHD1	Yes	Male	3	17	A161	~24	80	B	None
	MB073	FSHD1	Yes	Male	9	31	A161	9	31	A161	None
	MB200	FSHD2	Yes	Male	11	35	A161	~40	132	B168	c.610A>G
