# Supplementary material for: BET bromodomain inhibitors and agonists of the beta-2 adrenergic receptor identified in screens for compounds that inhibit DUX4 expression in FSHD muscle cells
Source: Skelet Muscle. 2017 Sep 4;7:16. doi: 10.1186/s13395-017-0134-x (PMC5584331; doi:10.1186/s13395-017-0134-x)
Supplement: Supplementary file 3 — Collection of compounds that target epigenetic modifier proteins. (XLSX 33 kb) [file 13395_2017_134_MOESM3_ESM.xlsx]

## Sheet: Sheet1
Table S2. Collection of compounds that target epigenetic modifier proteins.
	DRUG	MECHANISM
	(-)-JQ1	Stereoisomer of of BET bromodomain inhibitor
	(-)-Neplanocin A	SAH hydrolase inhibitor
	(+)-JQ1	BET bromodomain inhibitor
	(S)-HDAC-42	HDAC inhibitor
	2',3',5'-triacetyl-5-Azacytidine	Prodrug form of 5-azacytidine
	2,4-DPD	HIF-PH inhibitor
	2,4-Pyridinedicarboxylic Acid	2-oxoglutarate enzyme inhibitor
	2-PCPA (hydrochloride)	LSD1 inhibitor
	3-amino Benzamide	Poly(ADP-ribose) polymerase inhibitor
	3-Deazaneplanocin A	EZH2 methyltransferase inhibitor
	4-iodo-SAHA	SAHA analog
	5-Azacytidine	DNA methyltransferase inhibitor
	A-196	SUV420H1/2 inhibitor
	AG-014699	PARP1 inhibitor
	AGK2	SIRT2 inhibitor
	AK-7	SIRT2 inhibitor
	Anacardic Acid	Histone acetyltransferase inhibitor
	Apicidin	HDAC inhibitor
	Apigenin	CK2 inhibitor
	AR-42	HDAC inhibitor
	BAY-299	BRD1 inhibitor
	BAY-598	SMYD2 inhibitor
	Belinostat	Histone deacetylase inhibitor
	BSI-201	PARP1 inhibitor
	C646	p300 inhibitor
	CAY10398	Histone deacetylase inhibitor
	CAY10433	HDAC inhibitor
	CAY10603	HDAC6 inhibitor
	CBHA	Histone deacetylase inhibitor
	CCG-100602	Rho/MKL1 pathway inhibitor
	Chidamide	HDAC inhibitor
	CUDC-101	HDAC inhibitor
	Curcumin	Anti-tumor agent
	Daminozide	KDM2/7 histone demethylase inhibitor
	Decitabine	5-azacytidine analog
	DMOG	HIF1a prolyl hydroxylase inhibitor
	Droxinostat	HDAC inhibitor
	Ellagic Acid	Polyphenolic antioxidant
	Entinostat (MS-275)	Histone deacetylase inhibitor
	EX 527	SIRT1 inhibitor
	F-Amidine (trifluoroacetate salt)	PAD4 inhibitor
	Fisetin	Natural flavonol
	Garcinol	Histone acetyltransferase inhibitor
	Geldanamycin	Binds HSP90 and GRP94
	Gemcitabine	Cytoxic cytidine analog
	GSK2801	BAZ2A bromodomain probe
	GSK343	EZH2 inhibitor
	GSK484	PAD4 inhibitor
	GSK591	PRMT5 inhibitor
	GSK864	IDH1 inhibitor
	GSK-J4	Histone demethylase inhibitor
	GSK-LSD1	LSD1 inhibitor
	HC Toxin	HDAC inhibitor
	HNHA	HDAC inhibitor
	IOX1	2-oxoglutarate oxygenase inhibitor
	IOX2	PHD2 inhibitor
	Isoliquiritigenin	Quinone reductase-1 activator
	ITF2357 (Givinostat)	HDAC inhibitor
	JGB1741	SIRT1 inhibitor
	JIB-04	Pan histone demethylase inhibitor
	JNJ-26481585	Pan-HDAC inhibitor
	Kaempferol	Dietary flavonoid
	L002	p300 acetyltransferase inhibitor
	LAQ824	HDAC inhibitor
	LLY-507	SMYD2 inhibitor
	Lomeguatrib	O6-methylguanine DNA methyltransferase inactivator
	LP99	BRD7/9 inhibitor
	M 344	HDAC inhibitor
	MC1568	HDAC inhibitor
	MI-2 (hydrochloride)	Menin-MLL inhibitor
	MI-nc (hydrochloride)	Negative MI-2 control
	Mirin	MRN inhibitor
	ML324	JMJD2 histone demethylase inhibitor
	MM-102	WDR5 inhibitor
	Mocetinostat	HDAC inhibitor
	MS023	PRMT inhibitor
	MS049	PRMT 4/6 inhibitor
	MS-275	Histone deacetylase inhibitor
	NI-57	BRPF bromodomain inhibitor
	Nicotinamide	B3 vitamin
	N-Oxalylglycine	JMJD2 histone demethylase inhibitor
	NSC 636819	KDM4A/KDM4B inhibitor
	NU-9056	Inhibitor of KAT5 (Tip60)
	NVS-PAK1-1	PAK1 inhibitor
	Olaparib	PARP inhibitor
	Oxamflatin	Histone deacetylase inhibitor
	Panobinostat	HDAC inhibitor
	PCI 34051	HDAC8 inhibitor
	PCI-24781	HDAC inhibitor
	PFI-1	BET inhibitor
	PFI-2	SET7/9 inhibitor
	PFI-3	SMARCA2/4,PB1 probe
	PFI-4	BRPF1 probe
	Phthalazinone pyrazole	Aurora kinase A inhibitor
	Piceatannol	Resveratrol analog
	Pimelic Diphenylamide 106	HDAC inhibitor
	RG-108	DNA methyltransferase inhibitor
	S-Adenosylhomocysteine	Standard for SAH quantification
	SAHA	HDAC inhibitor
	Salermide	Sirtuin inhibitor
	SB939 (Pracinostat)	Pan-HDAC inhibitor
	Scriptaid	HDAC inhibitor
	SGC0946	DOT1L methyltransferase inhibitor
	SGC707	Allosteric inhibitor of PRMT3
	Sinefungin	Methyltransferase inhibitor
	SirReal 2	Selective SIRT2 inhibitor
	Sirtinol	Sirtuin deacetylase inhibitor
	Sodium Butyrate	HDAC inhibitor
	SRT1720	Selective SIRT1 activator
	SRT2104	SIRT1 activator
	Suramin (sodium salt)	Anticancer agent
	Tenovin-1	p53 activator
	Tenovin-6	p53 activator
	TP-064	PRMT 4 inhibitor
	trans-Resveratrol	SIRT activator
	Trichostatin A	Histone deacetylase inhibitor
	Trichostatin A	Histone deacetylase inhibitor
	Tubastatin A (trifluoroacetate salt)	HDAC6 inhibitor
	UNC0224	G9a histone methyltransferase inhibitor
	UNC0321 (trifluoroacetate salt)	G9a histone methyltransferase inhibitor
	UNC0638	GLP histone methyltransferase inhibitor
	UNC1215	L3MBTL3 inhibitor
	Valproic Acid (sodium salt)	HDAC inhibitor
	Vorinostat	HDAC inhibitor
	WDR5 0103	WDR5 inhibitor
	Zebularine	DNA methyltransferase inhibitor
