# Supplementary material for: BET bromodomain inhibitors and agonists of the beta-2 adrenergic receptor identified in screens for compounds that inhibit DUX4 expression in FSHD muscle cells
Source: Skelet Muscle. 2017 Sep 4;7:16. doi: 10.1186/s13395-017-0134-x (PMC5584331; doi:10.1186/s13395-017-0134-x)
Supplement: Supplementary file 9 — Compounds present in the Pharmakon 1600 library. (XLSX 125 kb) [file 13395_2017_134_MOESM9_ESM.xlsx]

## Sheet: Sheet1
Table S3. Compounds present in the Pharmakon 1600 library.
	MOLECULE NAME	THERAPEUTIC USE	CAS #	TRADE NAME
	GRISEOFULVIN	antifungal, inhibits mitosis in metaphase	126-07-8	FULVICIN
	SALSALATE	analgesic	552-94-3	DISALSID
	DANTHRON	cathartic	117-10-2	DORBANE
	MEQUINOL	skin depigmentor	150-76-5
	HYDROCORTISONE	glucocorticoid, antiinflammatory	50-23-7	HYDROCORTONE
	DESOXYCORTICOSTERONE ACETATE	mineralocorticoid	56-47-3	PERCOTEN
	TESTOSTERONE PROPIONATE	androgen, antineoplastic	57-85-2	VIRORMONE
	SPARTEINE SULFATE	oxytocic	6160-12-9, 299-39-8 [anhydrous]
	SALICYLANILIDE	antipyretic, fungicide	87-17-2	SALINIDOL
	PHENYL AMINOSALICYLATE	antibacterial (tuberculostatic)	133-11-9	PHENYPASTEBAMIN
	TESTOSTERONE	androgen, antineoplastic	58-22-0	TESTIM
	SANGUINARIUM CHLORIDE	antineoplastic, antiplaque agent	5578-73-4	VIADENT
	MITOMYCIN	antineoplastic	50-07-7	MUTAMYCIN
	SODIUM NITROPRUSSIDE	antihypertensive	13755-38-9	NITROPRESS
	SODIUM OXYBATE	anesthetic	502-85-2	XYREM
	PYRETHRINS	insecticide, Na channel toxin	121-21-1	DRIONE
	ACETAMINOPHEN	analgesic, antipyretic	103-90-2	TYLENOL
	ACETYLCHOLINE CHLORIDE	cholinergic, antiarrhythmic, miotic, vasodilator (peripheral)	60-31-1, 51-84-3 [acetylcholine]	ACECOLINE
	ACETYLCYSTEINE	mucolytic	616-91-1	MUCOMYST
	ADENOSINE	antiarrhythmic, cardiac depressant	58-61-7	ADENOCARD
	ALLOPURINOL	antihyperuricemia, antigout, antiurolithic	315-30-0	ZYLOPRIM
	ALVERINE CITRATE	anticholinergic	5560-59-8, 150-59-4 [alverine]	SPASMAVERINE
	AMANTADINE HYDROCHLORIDE	antiviral, antiparkinsonian; treatment of drug-induced extrapyrimidal reactions	665-66-7, 768-94-5 [amantadine]	SYMADINE
	DOCETAXEL	antineoplastic	148408-66-6	TAXOTERE
	AMILORIDE HYDROCHLORIDE	Na+ channel inhibitor, diuretic	17440-83-4, 2016-88-8 [anhydrous], 2609-46-3 [amiloride]	MIDAMOR
	POTASSIUM p-AMINOBENZOATE	ultraviolet screen	150-13-0 (acid)	KPABA
	AMINOCAPROIC ACID HYDROCHLORIDE	hemostatic	4321-58-8	AMICAR
	AMINOGLUTETHIMIDE	aromatase inhibitor, antineoplastic, testosterone suppressant	125-84-8	CYTADREN
	AMINOSALICYLATE SODIUM	antibacterial, tuberculostatic	6018-19-5	PAMISYL SODIUM
	AMITRIPTYLINE HYDROCHLORIDE	antidepressant	549-18-8	ELAVIL
	AMODIAQUINE DIHYDROCHLORIDE	antimalarial	6398-98-7, 69-44-3 [anhydrous], 86-42-0 [amodiaquine]	CAMOQUIN
	AMOXICILLIN	antibacterial	61336-70-7, 26787-78-0 [anhydrous]	AMOXIL
	AMPHOTERICIN B	antifungal	1397-89-3	ABELCET
	AMPICILLIN SODIUM	antibacterial	69-52-3, 69-53-4 [ampicillin]	OMNIPEN
	ANTHRALIN	antipsoriatic	480-22-8, 1143-38-0	ANTRADERM
	ANTIPYRINE	analgesic	60-80-0	PARODYNE
	APOMORPHINE HYDROCHLORIDE	emetic, antiparkinsonian, erextile dysfunction therapy	41372-20-7, 314-19-2 [anhydrous], 58-00-4 [apomorphine]	APOKYN
	ASPIRIN	analgesic, antipyretic, antiinflammatory	50-78-2	ACYLPIRIN
	ATROPINE SULFATE	anticholinergic, mydriatic	51-55-8, 5908-99-6 [atropine sulfate], 55-48-1 [anhydrous]	ATROPISOL
	AZATHIOPRINE	immunosuppressant, antineoplastic, antirheumatic	446-86-6	AZANIN
	BACITRACIN	antibacterial	1405-87-4
	BECLOMETHASONE DIPROPIONATE	antiasthmatic, topical antiinflammatory	5534-09-8, 4419-39-0 [beclomethasone]	BECLOVENT
	BENSERAZIDE HYDROCHLORIDE	decarboxylase inhibitor	322-35-0	MADOPA
	BENZETHONIUM CHLORIDE	antiinfective (topical)	121-54-0	PHEMERIDE
	BENZOCAINE	anesthetic (topical)	94-09-7	ANBESOL
	BENZTHIAZIDE	diuretic, antihypertensive	91-33-8	AQUATAG
	BETAMETHASONE	glucocorticoid, antiinflammatory	378-44-9	CELESTONE
	BETAMETHASONE VALERATE	glucocorticoid	2152-44-5	BETA-VAL
	BETHANECHOL CHLORIDE	cholinergic	590-63-6, 674-38-4 [bethanechol]	DUVOID
	BISACODYL	cathartic	603-50-9	DULCOLAX
	BITHIONATE SODIUM	anthelmintic, antiseptic	97-18-7	LOROTHIDOL
	BROMOCRIPTINE MESYLATE	prolactin inhibitor, antiparkinsonian	22260-51-1, 25614-03-3 [bromocriptine]	PARLODEL
	BUSULFAN	antineoplastic, alkylating agent	55-98-1	MYLERAN
	CAFFEINE	CNS stimulant	58-08-2, 5743-12-4 [monohydrate]	NODOZ
	CAMPHOR (1R)	analgesic, antiinfective, antipruritic	464-49-3; 76-22-2
	CARBACHOL	cholinergic, miotic	51-83-2	JESTRYL
	CARBAMAZEPINE	analgesic, anticonvulsant	298-46-4	TEGRETOL
	CARBENICILLIN DISODIUM	antibacterial	4800-94-6, 4697-36-3 [carbenicillin]	CARBECIN
	CARBINOXAMINE MALEATE	antihistaminic	3505-38-2, 486-16-8 [carbinoxamine]	CLISTIN
	CARISOPRODOL	muscle relaxant (skeletal)	78-44-4	SOMA
	CEFADROXIL	antibacterial	66592-87-8, 50370-12-2 [anhydrous], 119922-89-9 [hemihydrate]	DURICEF
	CEFAZOLIN SODIUM	antibacterial	27164-46-1, 25953-19-9 [cefazolin]	ANCEF
	CEFOTAXIME SODIUM	antibacterial	64485-93-4, 63527-52-6 [cefotaxime]	CLAFORAN
	CEPHALOTHIN SODIUM	antibacterial	58-71-9, 153-61-7 [cephalothin]	KEFLIN
	CEPHAPIRIN SODIUM	antibacterial	24356-60-3, 21593-23-7 [cephapirin]	CEFADYL
	ACETAZOLAMIDE	carbonic anhydrase inhibitor, diuretic, antiglaucoma	59-66-5	ACETAMOX
	CEPHRADINE	antibacterial	38821-53-3 [anhydrous], 58456-86-3 [dihydrate], 31828-50-9 [non-stoichiometric hydrate]	ANSPOR
	CETYLPYRIDINIUM CHLORIDE	antiinfective (topical)	6004-24-6, 123-03-5 [anhydrous]	CEPACOL
	CHLORAMBUCIL	antineoplastic, alkylating agent	305-03-3	LEUKERAN
	CHLORAMPHENICOL PALMITATE	antibacterial, antirickettsial	530-43-8	CHLOROPAL
	CHLORAMPHENICOL SODIUM SUCCINATE	antibacterial, antirickettsial, inhibits protein synthesis	982-57-0, 56-75-7 [chloramphenicol]	GLOBENICOL
	CHLORAMPHENICOL	antibacterial, antirickettsial, inhibits protein synthesis	56-75-7	CHLOROMYCETIN
	CHLORCYCLIZINE HYDROCHLORIDE	H1-antihistamine	1620-21-9, 82-93-9 [base]	DI-PARALENE
	CHLORHEXIDINE DIHYDROCHLORIDE	antibacterial (topical), disinfectant	3697-42-5, 55-56-1 [chlorhexidine]	LISIUM
	CHLOROCRESOL	antiinfectant	59-50-7
	CHLOROTHIAZIDE	diuretic, antihypertensive	58-94-6	DIURIL
	CHLOROXYLENOL	antibacterial, topical and urinary antiseptic	88-04-0	DETTOL
	DEXCHLORPHENIRAMINE MALEATE	antihistaminic	2438-32-6	TELDRIN
	CHLORPROMAZINE	antiemetic, antipsychotic	50-53-3	THORAZINE
	CHLORPROPAMIDE	antidiabetic	94-20-2	DIABINESE
	CHLORTETRACYCLINE HYDROCHLORIDE	antibacterial, antiamebic, Ca chelator, hepatotoxic; inhibits protein synthesis	64-72-2	AUREOMYCIN
	CHLORTHALIDONE	diuretic, antihypertensive	77-36-1	THALITONE
	CHLORZOXAZONE	muscle relaxant (skeletal)	95-25-0	PARAFON
	CICLOPIROX OLAMINE	antifungal	41621-49-2	LOPROX
	CINOXACIN	antibacterial	28657-80-9	CINOBAC
	CLEMASTINE FUMARATE	antihistaminic	14976-57-9, 15686-51-8 (base)	TAVIST
	CLIDINIUM BROMIDE	anticholinergic	3485-62-9	QUARZAN
	CLINDAMYCIN HYDROCHLORIDE	antibacterial, inhibits protein synthesis	21462-39-5, 58207-19-5 [monohydrate], 18323-44-9 [clindamycin]	CLINSOL
	CLOMIPHENE CITRATE	gonad stimulating principle	50-41-9, 911-45-5 [clomiphene]	CLOMID
	CLONIDINE HYDROCHLORIDE	antihypertensive	4205-91-8, 4205-90-7 [clonidine]	CATAPRES
	CLOTRIMAZOLE	antifungal	23593-75-1	MYCELEX
	CLOXACILLIN SODIUM	antibacterial	7081-44-9, 642-78-4 [anhydrous]	TEGOPEN
	CLOXYQUIN	antibacterial, antifungal	130-16-5
	COLCHICINE	antimitotic, antigout agent	64-86-8
	COLISTIMETHATE SODIUM	antibacterial	8068-28-8, 21362-08-3 [replaced]	COLOMYCIN
	CORTISONE ACETATE	glucocorticoid	50-04-4, 53-06-5 [cortisone]	CORTONE
	COTININE	antidepressant	486-56-6, 5695-98-7[fumarate]
	CRESOL	antiinfectant	1319-77-3
	CROMOLYN SODIUM	antiasthmatic, antiallergy	15826-37-6, 16110-51-3 [cromolyn]	INTAL
	CYCLIZINE	H1 antihistamine	82-92-8
	CYCLOPENTOLATE HYDROCHLORIDE	mydriatic	5870-29-1, 512-15-2 [cyclopentolate]	ALPENTOLATE
	CYCLOPHOSPHAMIDE	antineoplastic, alkylating agent	6055-19-2, 50-18-0 [anhydrous]	CYTOXAN
	CYCLOSERINE (D)	antibacterial (tuberculostatic)	68-41-7	SEROMYCIN
	CYPROTERONE ACETATE	antiandrogen	427-51-0	ANDROCUR
	CYTARABINE	antineoplastic, antiviral, antimetabolite	147-94-4	DEPOCYT
	DACARBAZINE	antineoplastic	4342-03-04	DTIC-DOME
	DANAZOL	anterior pituitary suppressant	17230-88-5	DANOCRINE
	DAPSONE	antibacterial, leprostatic, dermatitis herpetiformis suppressant	80-08-0
	DAUNORUBICIN	antineoplastic	20830-81-3	DAUNOXOME
	DEFEROXAMINE MESYLATE	chelating agent (Fe & Al)	138-14-7, 70-51-9 [deferoxamine]	DESFERAL
	DEHYDROCHOLATE SODIUM	choleretic	145-41-5	DECHOLIN SODIUM
	DEMECLOCYCLINE HYDROCHLORIDE	antibacterial	127-33-3	DECLOMYCIN
	DESIPRAMINE HYDROCHLORIDE	antidepressant	58-28-6, 50-47-5 [desipramine]	NORPRAMIN
	DEXAMETHASONE	glucocorticoid	50-02-2	MAXIDEX
	DEXAMETHASONE ACETATE	glucocorticoid, antiinflammatory	55812-90-3, 1177-87-3 [anhydrous]	DECADRON
	DEXAMETHASONE SODIUM PHOSPHATE	glucocorticoid, antiinflammatory	2392-39-4, 312-93-6 [dexamethasone 21-(dihydrogen phosphate)]	HEXADROL
	DEXTROMETHORPHAN HYDROBROMIDE	antitussive	6700-34-1, 125-69-9 [anhydrous], 125-71-3 [dextromethorphan]
	DIBENZOTHIOPHENE	keratolytic	132-65-0
	DIBUCAINE HYDROCHLORIDE	anesthetic (local)	61-12-1, 85-79-0 [dibucaine]	NUPERCAINAL
	DICLOFENAC SODIUM	antiinflammatory	15307-79-6	VOLATREN
	DICLOXACILLIN SODIUM	antibacterial	13412-64-1, 343-55-5 [anhydrous], 3116-76-5 [dicloxacillin]	DYNAPEN
	DICYCLOMINE HYDROCHLORIDE	anticholinergic	67-92-5, 77-19-0 [dicyclomine]	BENTYL
	DIENESTROL	estrogen	84-17-3, 13029-44-2 [//E,E//]	ESTRAGUARD
	DIETHYLCARBAMAZINE CITRATE	anthelmintic	1642-54-2, 90-89-1 [diethylcarbamazine]	HETRAZAN
	DIETHYLSTILBESTROL	estrogen	56-53-1	STILBESTROL
	DIFLUNISAL	analgesic, antiinflammatory	22494-42-4	DOLOBID
	DIGITOXIN	inotropic, cardiotonic	71-63-6	CRYSTODIGIN
	DIGOXIN	cardiac stimulant	20830-75-5	LANOXIN
	DIHYDROERGOTAMINE MESYLATE	vasoconstrictor, antimigraine	6190-39-2	MIGRANAL
	DIMENHYDRINATE	antiemetic	523-87-5	DRAMAMINE
	DIMERCAPROL	chelating agent (As, Au, Hg antidote)	59-52-9	BAL
	DIMETHADIONE	anticonvulsant	695-53-4
	DIOXYBENZONE	ultraviolet screen	131-53-3
	DIPHENHYDRAMINE HYDROCHLORIDE	antihistaminic	147-24-0	BENADRIL
	DIPHENYLPYRALINE HYDROCHLORIDE	antihistaminic	132-18-3 147-20-6 [diphenylpyraline]	HISPRIL
	DIPYRIDAMOLE	coronary vasodilator	58-32-2	PERSANTINE
	PYRITHIONE ZINC	antibacterial, antifungal, antiseborrheic	13463-41-7	ZINC OMADINE
	DISULFIRAM	alcohol antagonist	97-77-8	ANTABUSE
	DOPAMINE HYDROCHLORIDE	cardiotonic, antihypotensive	62-31-7, 51-61-6 [dopamine]	INTROPIN
	DOXEPIN HYDROCHLORIDE	antidepressant	1229-29-4, 1668-19-5 [doxepin], 4698-39-9 [(//E//)-isomer], 25127-31-5 [(//Z//)-isomer]	SINEQUAN
	DOXYCYCLINE HYDROCHLORIDE	antibacterial	17086-28-1, 564-25-0 [anhydrous]	PERIOSTAT
	DOXYLAMINE SUCCINATE	antihistaminic, hypnotic	562-10-7, 469-21-6 [doxylamine]	DECAPRYN
	DYCLONINE HYDROCHLORIDE	anesthetic (topical)	536-43-6, 586-60-7 [dyclonine]	DYCLONE
	DYPHYLLINE	PDE inhibitor, bronchodilator, vasodilator	479-18-5	LUFYLLIN
	ETHYLENEDIAMINE TETRACETATE TETRA-ETHANOLAMINE	chelating agent, antioxidant		LIMCLAIR
	EMETINE DIHYDROCHLORIDE	inhibits RNA, DNA and protein synthesis	316-42-7, 483-18-1 [emetine]
	EPHEDRINE (1R,2S) HYDROCHLORIDE	bronchodilator, cardiac stimulant	50-98-6, 299-42-3 [(-)-ephedrine]
	EPINEPHRINE BITARTRATE	adrenergic agonist, bronchodilator, antiglaucoma agent	51-42-3	BRONITIN
	EQUILIN	estrogen	474-86-2
	ERGOCALCIFEROL	antirachitic vitamin; LD50 (rat) 56 mg/kg po	50-14-6	DRISDOL
	ERGONOVINE MALEATE	oxytocic, 5HT antagonist	129-51-1, 60-79-7 [ergonovine]	ERGOTRATE
	ERYTHROMYCIN ETHYLSUCCINATE	antibacterial	1264-62-6, 114-07-8 [erythromycin]	ERYPED
	ERYTHROMYCIN	antibacterial	114-07-8	ERYDERM
	ESTRADIOL	estrogen	50-28-2	VIVELLE
	ESTRADIOL CYPIONATE	estrogen	313-06-4	DEPO
	ESTRADIOL VALERATE	estrogen	979-32-8	DELESTRGEN
	ESTRIOL	estrogen	50-27-1, 514-68-1 [as, succinate]	THEELOL
	ESTRONE	estrogen	53-16-7	THEELIN
	ETHACRYNIC ACID	diuretic	58-54-8	EDECRIN
	ETHAMBUTOL HYDROCHLORIDE	antibacterial (tuberculostatic)	1070-11-7, 74-55-5 [ethambutol]	MYAMBUTOL
	ETHINYL ESTRADIOL	estrogen, plus progestogen as oral contraceptive	57-63-6	ESTINYL
	ETHIONAMIDE	antibacterial, tuberculostatic	536-33-4	TRECATOR
	ETHOPROPAZINE HYDROCHLORIDE	antiparkinsonian, anticholinergic	1094-08-2, 522-00-9 [ethopropazine]	PARSIDOL
	EUCALYPTOL	anthelminthic, antiseptic, expectorant	470-82-6
	EUCATROPINE HYDROCHLORIDE	anticholinergic (opthalmic)	536-93-6, 100-91-4 [eucatropine]
	EUGENOL	analgesic (topical), antiseptic, antifungal	97-53-0
	FLUDROCORTISONE ACETATE	mineralocorticoid	514-36-3, 127-31-1 [fludrocortisone]	FLORINEF
	FLUMETHAZONE PIVALATE	glucocorticoid, antiinflammatory	2002-29-1, 2135-17-3 [flumethasone]	LOCORTEN
	FLUOCINOLONE ACETONIDE	glucocorticoid, antiinflammatory	67-73-2	RETISERT
	FLUOCINONIDE	antiinflammatory, glucocorticoid	356-12-7	LIDEX
	FLUOROMETHOLONE	glucocorticoid, antiinflammatory	426-13-1	OXYLONE
	FLUOROURACIL	antineoplastic, pyrimidine antimetabolite	51-21-8	CARAC
	FLURBIPROFEN	antiinflammatory, analgesic	5104-49-4	ANSAID
	FURAZOLIDONE	antibacterial	67-45-8	FUROXONE
	FUROSEMIDE	diuretic, antihypertensive	54-31-9	LASIX
	FUSIDIC ACID	antibacterial	6990-06-03	FUCIDINE
	GALLAMINE TRIETHIODIDE	muscle relaxant (skeletal)	65-29-2, 153-76-4 [gallamine]	FLAXADIL
	GEMFIBROZIL	antihyperlipoproteinemic	25812-30-0	LOPID
	GENTIAN VIOLET	antibacterial, anthelmintic	548-62-9	GVS
	GLUCOSAMINE HYDROCHLORIDE	antiarthritic	3416-24-8
	GRAMICIDIN (gramicidin A shown)	antibacterial	1405-97-6
	GUAIFENESIN	expectorant	93-14-1	MUCINEX
	GUANABENZ ACETATE	antihypertensive	23256-50-0	WYTENSIN
	HALAZONE	antiinfectant	80-13-7
	HALOPERIDOL	antidyskinetic, antipsychotic	52-86-8	HALDOL
	HETACILLIN POTASSIUM	antibacterial	5321-32-4, 3511-16-8 [hetacillin]	VERSAPEN
	HEXACHLOROPHENE	antiinfective (topical)	70-30-4	PHISOHEX
	HEXYLRESORCINOL	anthelmintic, topical antiseptic	136-77-6
	HISTAMINE DIHYDROCHLORIDE	H1&2 agonist, edema induction, gastric secretion stimulant	51-45-6 [histamine]
	HOMATROPINE HYDROBROMIDE	anticholinergic (opthalmic)	51-56-9, 87-00-3 [homatropine]	ISOPTO
	HOMATROPINE METHYLBROMIDE	anticholinergic (opthalmic)	80-49-9, 87-00-3 [homatropine]	EQUIPIN
	HYDROCHLOROTHIAZIDE	diuretic	58-93-5	ESIDRIX
	HYDROCORTISONE ACETATE	glucocorticoid, antiinflammatory	50-03-3	CORTRIL
	HYDROCORTISONE HEMISUCCINATE	glucocorticoid	83784-20-7, 2203-97-6 [anhydrous]
	HYDROCORTISONE PHOSPHATE TRIETHYLAMINE	glucocorticoid	3863-59-0 [cortisol 21-(dihydrogen phosphate)]	HYDROCORTONE
	HYDROFLUMETHIAZIDE	antihypertensive, diuretic	135-09-1	DIUCARDIN
	HYDROXYPROGESTERONE CAPROATE	progestogen	630-56-8, 68-96-2 [hydroxyprogesterone]	DELALUTIN
	HYDROXYUREA	antineoplastic, inhibits ribonucleoside diphosphate reductase	127-07-1	HYDREA
	HYDROXYZINE PAMOATE	anxiolytic, antihistaminic	10246-75-0, 68-88-2 [hydroxyzine]	VISTARIL
	HYOSCYAMINE	anticholinergic, analgesic	101-31-5	LEVSIN
	IBUPROFEN	antiinflammatory	15687-27-1, 58560-75-1 [(+/-) mixture]	ADVIL
	IMIPRAMINE HYDROCHLORIDE	antidepressant	113-52-0, 50-49-7 [imipramine]	TOFRANIL
	INDAPAMIDE	diuretic, antihypertensive	26807-65-8	LOZOL
	INDOMETHACIN	antiinflammatory, antipyretic, analgesic	53-86-1	INDOCIN
	INDOPROFEN	analgesic, antiinflammatory	31842-01-0
	INOSITOL	growth factor	87-89-8
	IODOQUINOL	antiamebic	83-73-8	IOQUIN
	IPRATROPIUM BROMIDE	bronchodilator, antiarrhythmic	66985-17-9	ATROVENT
	ISONIAZID	antibacterial, tuberculostatic	54-85-3	NYDRAZID
	ISOPROPAMIDE IODIDE	anticholinergic	71-81-8, 7492-32-2 [isopropamide]	DARBID
	ISOPROTERENOL HYDROCHLORIDE	bronchodilator	51-30-9, 7683-59-2 [isoproterenol]	AEROLONE
	ISOSORBIDE DINITRATE	antianginal	87-33-2	SORBITRATE
	ISOXSUPRINE HYDROCHLORIDE	vasodilator	579-56-6, 395-28-8 [isoxsuprine]	VASODILAN
	KANAMYCIN A SULFATE	antibacterial	25389-94-0, 133-92-6 [replaced], 59-01-8 [kanamycin]	KANTREX
	KETOCONAZOLE	antifungal, PXR/SRC1 & CAR/SRC1 inhibitor	65277-42-1	KETOZOLE
	LACTULOSE	laxative	4618-18-2	ACILAC
	LEUCOVORIN CALCIUM	antianemic, antidote to folic acid antagonists	1492-18-8	WELLCOVERIN
	LEVONORDEFRIN	vasoconstrictor	829-74-3, 18829-78-2 [replaced]	NEO-COBEFRIN
	LINCOMYCIN HYDROCHLORIDE	antibacterial	7179-49-9, 859-18-7 [anhydrous], 154-21-2 [lincomycin]	LINCOCIN
	MAFENIDE HYDROCHLORIDE	antibacterial	138-39-6	SULFAMYLON
	MAPROTILINE HYDROCHLORIDE	antidepressant	10347-81-6, 10262-69-8 (maprotiline)	LUDIOLMIL
	MECAMYLAMINE HYDROCHLORIDE	antihypertensive	826-39-1, 60-40-2 [mecamylamine]	INVERSINE
	MECHLORETHAMINE	antineoplastic, alkylating agent	55-86-7, 51-75-2 [mechlorethamine]	MUSTARDGEN
	MECLIZINE HYDROCHLORIDE	antiemetic	31884-77-2, 1104-22-9 [anhydrous], 569-65-3 [meclizine]	ANTIVERT
	MECLOFENAMATE SODIUM	antiinflammatory, antipyretic	6385-02-0	MECLOMEN
	MEDROXYPROGESTERONE ACETATE	contraceptive	71-58-9, 520-85-4 [medroxyprogesterone]	PROVERA
	MEDRYSONE	glucocorticoid	2668-66-8	HMS
	MEGESTROL ACETATE	progestogen, antineoplastic	595-33-5, 3562-63-8 [megestrol]	MEGACE
	MELPHALAN	antineoplastic, alkylating agent	148-82-3	ALKERAN
	MEPENZOLATE BROMIDE	anticholinergic	76-90-4, 25990-43-6 [mepenzolate]	CANTIL
	MERCAPTOPURINE	antineoplastic, purine antimetabolite	6112-76-1, 50-44-2 [anhydrous]	PURINETHOL
	MESTRANOL	estrogen, with progesterone as oral contraceptive	72-33-3
	METAPROTERENOL	bronchodilator	586-06-1, 5874-97-5 [metaproterenol sulfate]	ALUPENT
	METHACHOLINE CHLORIDE	cholinergic, diagnostic aid	62-51-1, 55-92-5 [methacholine]	PROVOCHOLINE
	METHENAMINE	antibacterial (urinary)	100-97-0	CYSTEX
	METHICILLIN SODIUM	antibacterial	7246-14-2, 132-92-3 [anhydrous], 61-32-5 [methicillin]	STAPHCILLIN
	METHIMAZOLE	antihyperthyroid	60-56-0	TAPAZOLE
	METHOCARBAMOL	muscle relaxant (skeletal)	532-03-6	ROBAXIN
	METHOTREXATE(+/-)	antineoplastic, antirheumatic, folic acid antagonist	60388-53-6	RHEUMATREX
	METHOXAMINE HYDROCHLORIDE	alpha1 adrenoreceptor agonist, vasoconstrictor	61-16-5, 390-28-3 [methoxamine]	VASOXYL
	METHOXSALEN	antipsoriatic, pigmentation agent	298-81-7	OXSORALENE
	METHSCOPOLAMINE BROMIDE	anticholinergic	155-41-9	PAMINE
	METHYLDOPA	antihypertensive	41372-08-1, 555-30-6 [anhydrous]	ALDOMET
	METHYLERGONOVINE MALEATE	oxytocic	57432-61-8, 113-42-8 [methylergonovine]	METHERGINE
	METHYLPREDNISOLONE	glucocorticoid	83-43-2	MEDROL
	METHYLTHIOURACIL	antithyroid agent	56-04-2
	METOCLOPRAMIDE HYDROCHLORIDE	antiemetic	54143-57-6, 7232-21-5 [anhydrous], 364-62-5 [metoclopramide]	MAXOLON
	METOPROLOL TARTRATE	antihypertensive, antianginal	56392-17-7, 37350-58-6 [metroprolol]	LOPRESSOR
	METRONIDAZOLE	antiprotozoal	443-48-1, 69198-10-3 [metronidazole hydrochloride]	FLAGYL
	MICONAZOLE NITRATE	antifungal (topical)	22832-87-7, 22916-47-8 [miconazole]	MONISTAT
	MINOCYCLINE HYDROCHLORIDE	antibacterial	13614-98-7, 10118-90-8 [minocycline]	SOLODYN
	MOXALACTAM DISODIUM	antibacterial	64953-12-4	MOXAM
	NADIDE	alcohol and narcotic antagonist	53-84-9
	NAFCILLIN SODIUM	antibacterial	7177-50-6, 985-16-0 [anhydrous], 147-52-4 [nafcillin]	NALLPEN
	NALOXONE HYDROCHLORIDE	narcotic antagonist	357-08-4, 51481-60-8 [dihydrate], 465-65-6 [naloxone]	NARCAN
	NAPHAZOLINE HYDROCHLORIDE	adrenergic agonist, nasal decongestant	550-99-2, 835-31-4 [naphazoline]	ALBALON
	NAPROXEN(+)	antiinflammatory, analgesic, antipyretic	22204-53-1	ALEVE
	NEOMYCIN SULFATE	antibacterial	1405-10-3, 1404-04-2 [neomycin]	MYCIFRADIN
	NEOSTIGMINE BROMIDE	cholinergic	114-80-7
	NIACIN	antihyperlipidemic, vitamin (enzyme cofactor)	59-67-6	NIASPAN
	NIFEDIPINE	antianginal, antihypertensive	21829-25-4	ADALAT
	NITROFURANTOIN	antibacterial	67-20-9, 54-87-5 [nitrofurantoin sodium], 17140-81-7 [monohydrate]	FURADANTIN
	NITROFURAZONE	antiinfective (topical)	59-87-0	ACTIN-N
	NITROMIDE	antibacterial, coccidiostat	121-81-3
	NOREPINEPHRINE	adrenergic agonist, antihypotensive	69815-49-2, 51-40-1 [anhydrous], 51-41-2 [norepinephrine]
	NORETHINDRONE	progestogen	68-22-4	MICRONOR
	NORETHINDRONE ACETATE	Oral contraceptive (in combination with estrogen)	51-98-9	AYGESTIN
	NORTRIPTYLINE HYDROCHLORIDE	antidepressant	894-71-3, 72-69-5 [nortriptyline]	AVENTYL
	NORETHYNODREL	progestogen, in combination with estrogen as oral contraceptive	68-23-5
	NORFLOXACIN	antibacterial	70458-96-7	NOROXIN
	NORGESTREL	progestogen	6533-00-2	OVRETTE
	NOSCAPINE HYDROCHLORIDE	antitussive	912-60-7, 128-62-1 [noscapine]	TUSACAPINE
	NOVOBIOCIN SODIUM	antibacterial	1476-53-5, 303-81-1 [novobiocin]	ALBAMYCIN
	NYLIDRIN HYDROCHLORIDE	vasodilator (peripheral)	849-55-8
	NYSTATIN	antifungal, binds to membrane sterols	114-90-9	MYCOSTATIN
	ORPHENADRINE CITRATE	muscle relaxant (skeletal), antihistaminic	4682-36-4, 83-98-7 [orphenadrine]	NORFLEX
	OXACILLIN SODIUM	antibacterial	7240-38-2, 1173-88-2 [anhydrous], 66-79-5 [oxacillin]	BACTOCILL
	OXIDOPAMINE HYDROCHLORIDE	adrenergic agonist (opthalmic)	28094-15-7
	OXYBENZONE	ultraviolet screen	131-57-7	UVINUL M40
	OXYMETAZOLINE HYDROCHLORIDE	adrenergic agonist, nasal decongestant	2315-02-8, 1491-59-4 [oxymetazoline]	VISINE
	OXYPHENBUTAZONE	antiinflammatory	7081-38-1, 129-20-4 [anhydrous]	TANDEARIL
	OXYQUINOLINE SULFATE	antiinfectant, complexing agent	134-31-6, 148-24-3 (base)
	OXYTETRACYCLINE	antibacterial	6153-64-6, 79-57-2 [anhydrous]	TERRAMYCIN
	PAPAVERINE HYDROCHLORIDE	muscle relaxant (smooth), cerebral vasodilator	61-25-6, 58-74-2 [papaverine]	PAVABID
	PARACHLOROPHENOL	topical antibacterial (topical)	106-48-9
	PARGYLINE HYDROCHLORIDE	antihypertensive	306-07-0, 555-57-7 [pargyline]	EUTONYL
	PENICILLIN G POTASSIUM	antibacterial	69-57-8, 61-33-6 [penicillin, G]	PENTIDS
	PENICILLIN V POTASSIUM	antibacterial	132-98-9, 87-08-1 [penicillin, V]	BEEPEN-VK
	PHENACEMIDE	anticonvulsant	63-98-9	PHENURONE
	PHENAZOPYRIDINE HYDROCHLORIDE	analgesic	136-40-3, 94-78-0 [phenazopyridine]	PYRIDIUM
	PHENELZINE SULFATE	antidepressant	156-51-4, 51-71-8 [phenelzine]	NARDIL
	PHENINDIONE	anticoagulant	83-12-5	HEDULIN
	PHENIRAMINE MALEATE	antihistaminic	132-20-7, 86-21-5 [pheniramine]	AVIL
	PHENOLPHTHALEIN	cathartic, laxative	77-09-8	EXLAX
	PHENYLBUTAZONE	antiinflammatory	50-33-9	AZOLID
	PHENYLEPHRINE HYDROCHLORIDE	mydriatic, decongestant	61-76-7, 59-42-7 [phenylephrine]	AFRIN
	1S,2R-PHENYLPROPANOLAMINE HYDROCHLORIDE	vasoconstrictor, decongestant, anorexic	154-41-6
	PHENYTOIN SODIUM	anticonvulsant, antieleptic	630-93-3, 57-41-0 [phenytoin]	DILANTIN
	PHYSOSTIGMINE SALICYLATE	cholinergic, anticholinesterase, miotic	57-64-7, 57-47-6 [physostigmine]	ANTILIRIUM
	PILOCARPINE NITRATE	antiglaucoma agent, miotic	148-72-1, 92-13-7 [pilocarpine]	PILAGAN
	PINDOLOL	antihypertensive, antianginal, antiarrhythmic, antiglaucoma	13523-86-9	VISKEN
	PIPERACILLIN SODIUM	antibacterial	59703-84-3, 66258-76-2 [piperacillin], 61477-96-1 [anhydrous]	PIPRACIL
	PIPERAZINE	anthelmintic	110-85-0, 144-29-6 [anhydrous], 41372-10-5 [piperazine citrate]
	PIROXICAM	antiinflammatory	36322-90-4	FELDENE
	POLYMYXIN B SULFATE	antibacterial	1405-20-5, 1404-26-8 [polymyxin B]	AEROSPORIN
	PRAZIQUANTEL	anthelmintic; EMBAY-8440	55268-74-1	BILTRICIDE
	PRAZOSIN HYDROCHLORIDE	antihypertensive	19237-84-4, 19216-56-9 [prazosin]	MINIPRESS
	PREDNISOLONE	glucocorticoid	50-24-8 [anhydrous], 52438-85-4 [sesquihydrate]	DELTA-CORTEF
	PREDNISOLONE ACETATE	glucocorticoid	52-21-1	METICOTOLONE
	PREDNISONE	glucocorticoid	53-03-2	DECORTIN
	PRIMAQUINE PHOSPHATE	antimalarial	63-45-6, 90-34-6 [primaquine]
	PRIMIDONE	anticonvulsant	125-33-7	MYSOLINE
	PROBENECID	uricosuric	57-66-9	PROBENEMID
	PROCAINAMIDE HYDROCHLORIDE	antiarrhythmic	614-39-1, 51-06-9 [procainamide]	PROCAN
	PROCAINE HYDROCHLORIDE	anesthetic (local)	51-05-8, 59-46-1 [procaine]	NOVOCAIN
	PROCHLORPERAZINE EDISYLATE	antiemetic, antipsychotic, treatment of vertigo	1257-78-9, 84-02-6 [prochlorperazine maleate], 58-38-8 [prochlorperazine]	COMPAZINE
	PROCYCLIDINE HYDROCHLORIDE	anticholinergic	1508-76-5, 77-37-2 [procyclidine]	KEMADRIN
	PROGESTERONE	progestogen	57-83-0	ENDOMETRIN
	PROMAZINE HYDROCHLORIDE	antipsychotic	53-60-1, 58-40-2 [promazine]	SPARINE
	PROMETHAZINE HYDROCHLORIDE	antihistaminic	58-33-3, 60-87-7 [promethazine]	PHENERGAN
	PROPANTHELINE BROMIDE	anticholinergic	50-34-0, 298-50-0 [propantheline]	PROBANTHINE
	DEXPROPRANOLOL HYDROCHLORIDE	antihypertensive, antianginal, antiarrhythmic	13071-11-9
	PROPYLTHIOURACIL	antihyperthyroid	51-52-5	PROPACIL
	beta-CAROTENE [2mM]	antioxidant; provitamin A	7235-40-7	SOLATENE
	PYRANTEL PAMOATE	anthelmintic	22204-24-6, 15686-83-6 [pyrantel]	NEMEX
	PYRAZINAMIDE	antibacterial, tuberculostatic	98-96-4	TEBRAZID
	PYRILAMINE MALEATE	antihistaminic	59-33-6, 91-84-9 [pyrilamine]	ANTAMINE
	PYRIMETHAMINE	antimalarial	58-14-0	DARAPRIM
	PYRVINIUM PAMOATE	anthelmintic, androgen receptor blocker	3546-41-6	POVAN
	QUINACRINE HYDROCHLORIDE	anthelmintic, antimalarial, intercalating agent	6151-30-0, 69-05-6 [anhydrous], 83-89-6 [quinacrine]	ATABRINE
	QUINIDINE GLUCONATE	antiarrhythmic, antimalarial	7054-25-3, 6591-63-5 [quinidine sulfate], 56-54-2 [quinidine]	DURAQUIN
	QUININE	antimalarial, skeletal muscle relaxant	130-95-0	QUALAQUIN
	RACEPHEDRINE HYDROCHLORIDE	bronchodilator, decongestant	134-71-4, 90-81-3 [racephedrine]
	RESERPINE	antihypertensive	50-55-5	SERPASIL
	RESORCINOL	keratolytic, antiseborheic	108-46-3
	RIFAMPIN	antibacterial (tuberculostatic)	13292-46-1	RIFADIN
	ROXARSONE	antibacterial	121-19-7	REN-O-SAL
	SALICYL ALCOHOL	anesthetic (local), antiinflammatory	90-01-7	SALICAIN
	SALICYLAMIDE	analgesic	65-45-2	URTOSAL
	SODIUM SALICYLATE	keratolytic	54-21-7	IDOCYL
	SCOPOLAMINE HYDROBROMIDE	anticholinergic, treatment of motion sickness	6533-68-2, 114-49-8 [anhydrous], 51-34-3 [scopolamine]	ISOPTOHYOSCINE
	SALICYLIC ACID	keratolytic	69-72-7	STRI-DEX
	SISOMICIN	antibacterial, binds to ribosomes	32385-11-8	SISEPTIN
	SPECTINOMYCIN HYDROCHLORIDE	antibacterial	22189-32-8, 21736-83-4 [anhydrous], 1695-77-8 [spectinomycin]	TROBICIN
	SPIRONOLACTONE	diuretic, aldosterone antagonist	52-01-7	ALDACTONE
	STREPTOMYCIN SULFATE	antibacterial (tuberculostatic)	3810-74-0, 57-92-1 [streptomycin]	AGRI-STREP
	STREPTOZOSIN	antineoplastic, alkylating agent	18883-66-4	ZANOSAR
	SULFABENZAMIDE	antibacterial	127-71-9	SULFABENZIDE
	SULFACETAMIDE	antibacterial	144-80-9, 127-56-0 [anhydrous], 6209-17-2 [sulfacetamide sodium]	ALBUCID
	SULFADIAZINE	antibacterial	68-35-9	ADIAZINE
	SULFAMERAZINE	antibacterial	127-79-7	MESULFA
	SULFAMETHAZINE	antibacterial	57-68-1	SULFASURE
	SULFAMETHIZOLE	antibacterial	144-82-1	THIOSULFIL
	SULFAMETHOXAZOLE	antibacterial, antipneumocystis	723-46-6	GANTANOL
	SULFAPYRIDINE	antibacterial, dermatitis herpetiformis therapy	144-83-2	SULPHAPYRIDINE
	SULFASALAZINE	anticolitis and Crohn's disease	599-79-1	AZULFIDINE
	SULFATHIAZOLE	antibacterial	72-14-0	THIAZAMIDE
	SULFINPYRAZONE	uricosuric	57-96-5	ANTURANE
	SULFISOXAZOLE	antibacterial	127-69-5	SULFAFURAZOLE
	SULINDAC	antiinflammatory	38194-50-2	CLINORIL
	TAMOXIFEN CITRATE	estrogen antagonist, antineoplastic	54965-24-1, 10540-29-1 [tamoxifen]	SOLTAMOX
	TERBUTALINE HEMISULFATE	betaadrenergic agonist, bronchodilator	23031-32-5	BRETHAIRE
	TETRACAINE HYDROCHLORIDE	anesthetic (local)	136-47-0, 94-24-6 [tetracaine]	PONTOCAINE
	TETRACYCLINE HYDROCHLORIDE	antibacterial, antiamebic, antirickettsial	64-75-5, 60-54-8 [tetracycline]	ACHROMYCIN
	TETRAHYDROZOLINE HYDROCHLORIDE	adrenergic agonist, nasal decongestant	522-48-5, 84-22-0 [tetrahydrozoline]	VISINE
	THEOPHYLLINE	bronchodilator	5967-84-0, 58-55-9 [anhydrous]	ELIXOPHYLLIN
	THIABENDAZOLE	anthelmintic	148-79-8	MINTEZOL
	THIMEROSAL	antiinfective, preservative	54-64-8	MERTHIOLATE
	THIOGUANINE	antineoplastic, purine antimetabolite	154-42-7, 5580-03-0 [hemihydrate]	TABLOID
	THIORIDAZINE HYDROCHLORIDE	antipsychotic	130-61-0, 50-52-2 [thioridazine]	MELLARIL
	THIOTHIXENE	antipsychotic	5591-45-7, 3313-26-6 [//Z//]	NAVANE
	TIMOLOL MALEATE	betaadrenergic blocker	26921-17-5, 91524-16-2 [timolol]	BLOCADREN
	TOBRAMYCIN	antibacterial, inhibits protein synthesis	32986-56-4	TOBI
	TOLAZOLINE HYDROCHLORIDE	adrenergic blocker	59-97-2, 59-98-3 [tolazoline]	PRISCOLINE
	TOLBUTAMIDE	antidiabetic	64-77-7	ORINASE
	TOLMETIN SODIUM	antiinflammatory	64490-92-2, 26171-23-3 [tolmetin]	TOLECTIN
	TOLNAFTATE	antifungal	2398-96-1	TINACTIN
	TRANYLCYPROMINE SULFATE	antidepressant, MAO inhibitor	13492-01-8, 7081-36-9 [replaced], 155-09-9 [tranylcypromine]	PARNATE
	TRIACETIN	antifungal (topical)	102-76-1	ENZACTIN
	TRIAMCINOLONE	glucocorticoid	124-94-7	ARISTOCORT
	TRIAMCINOLONE ACETONIDE	antiinflammatory	76-25-5	NASACORT
	TRIAMCINOLONE DIACETATE	antiinflammatory	67-78-7	KENACORT
	TRIAMTERENE	diuretic	396-01-0	DYRENIUM
	TRICHLORMETHIAZIDE	diuretic, antihypertensive	133-67-5	METAHYDRIN
	TRIFLUOPERAZINE HYDROCHLORIDE	antipsychotic	440-17-5, 117-89-5 [trifluoperazine]	STELAZINE
	TRIHEXYPHENIDYL HYDROCHLORIDE	anticholinergic, antiparkinsonian	52-49-3	ARTANE
	TRIMEPRAZINE TARTRATE	antipruritic	4330-99-8, 41375-66-0 [replaced], 84-96-8 [trimeprazine]	TEMARIL
	TRIMETHOBENZAMIDE HYDROCHLORIDE	antiemetic	554-92-7, 138-56-7 [trimethobenzamide]	TIGAN
	TRIMETHOPRIM	antibacterial	738-70-5	TRIMPEX
	TRIOXSALEN	melanizing agent, antipsoriatic	3902-71-4	TRISORALEN
	TRIPELENNAMINE CITRATE	antihistaminic	6138-56-3, 91-81-6 [tripelennamine]	PYRIBENZAMINE
	TRIPROLIDINE HYDROCHLORIDE	antihistaminic	6138-79-0, 550-70-9 [anhydrous], 486-12-4 [triprolidine]	ACTIDIL
	TROPICAMIDE	anticholinergic (opthalmic)	1508-75-4	MYRDRIACYL
	TRYPTOPHAN (L)	antidepressant, nutrient; LD50(rat) 1634 mg/kg ip	73-22-3
	TUAMINOHEPTANE SULFATE	adrenergic agonist	6411-75-2, 123-82-0 [tuaminoheptane]	HEPTEDRINE
	TUBOCURARINE CHLORIDE	muscle relaxant (skeletal)	6989-98-6, 57-94-3 [anhydrous], 41354-45-4 [replaced], 57-95-4 [tubocurarine]	TUBARINE
	UREA	diuretic, keratolytic	57-13-6	UREAPHIL
	URSODIOL	anticholelithogenic; LD50(rat) 890 mg/kg ip	128-13-2	ACTIGALL
	VALPROATE SODIUM	anticonvulsant	1069-66-5, 99-66-1 [valproic acid]	DEPACON
	VANCOMYCIN HYDROCHLORIDE	antibacterial	1404-93-9, 1404-90-6 [vancomycin]	VANCOCIN
	VIDARABINE	antiviral	24356-66-9, 5536-17-4 [anhydrous]	VIRA-A
	VINBLASTINE SULFATE	antineoplastic, spindle poison	143-67-9, 865-21-4 [vinblastine]	VELBAN
	WARFARIN	anticoagulant, rodenticide	81-81-2, 2610-86-8 [warfarin potassium], 129-06-6 [warfarin sodium]	COUMADIN
	XYLOMETAZOLINE HYDROCHLORIDE	adrenergic agonist, nasal decongestant	1218-35-5, 526-36-3 [xylometazoline]	OTRIVIN
	ZOMEPIRAC SODIUM	analgesic, antiinflammatory	64092-49-5, 64092-48-4 [anhydrous], 33369-31-2 [zomepirac]	ZOMAX
	MERBROMIN	antibacterial	129-16-8
	PHENACETIN	analgesic, antipyretic	62-44-2	SARIDON
	CHLOROQUINE DIPHOSPHATE	antimalarial, antiamebic, antirheumatic, intercalating agent	50-63-5	ARALEN
	PHENYLMERCURIC ACETATE	antifungal, antimicrobial	62-38-4	AGROSAN
	AZELAIC ACID	antiacne, antiproliferative agent	123-99-9	FINACEAE
	STRYCHNINE SULFATE	central stimulant	60-41-3
	DICUMAROL	anticoagulant	66-76-2 (acid)	DICUMOL
	YOHIMBINE HYDROCHLORIDE	alpha adrenergic blocker, mydriatic, antidepressant	65-19-0
	ACEBUTOLOL HYDROCHLORIDE	antihypertensive, antianginal, antiarrhythmic	34381-68-5, 37517-30-9 [acebutolol]	SECTRAL
	ADENOSINE PHOSPHATE	vasodilator, neuromodulator	61-19-8	ADENYL
	KETOTIFEN FUMARATE	antiasthmatic	34580-14-8, 34580-13-7 [ketotifen]	ZADITOR
	BETAHISTINE HYDROCHLORIDE	vasodilator	5579-84-0, 5638-76-6 [betahistine]	SERC
	MOLSIDOMINE	antianginal	25717-80-0	CORVATON
	MYCOPHENOLIC ACID	immune suppressant, antineoplastic, antiviral	24280-93-1	MYFORTIC
	OUABAIN	antiarrhythmic, cardiotonic, hypertensive, Na/K ATPase inhibitor	11018-89-6, 630-60-4 [anhydrous]
	ALBUTEROL	bronchodilator, tocolytic	18559-94-9	PROVENTIL
	ARECOLINE HYDROBROMIDE	anthelmintic (Cestodes), hypotensive, cathartic	300-08-3, 63-75-2 [arecoline]
	CAPTOPRIL	antihypertensive	62571-86-2	CAPOTEN
	CIMETIDINE	antiulcer	51481-61-9	TAGAMET
	CLOZAPINE	antipsychotic	5786-21-0	CLOZARIL
	HYDRASTINE (1R, 9S)	antihypertensive, sedative, antibacterial	118-08-1
	LIDOCAINE HYDROCHLORIDE	anesthetic (local), antiarrhythmic	6108-05-0, 73-78-9 [anhydrous], 137-58-6 [lidocaine]	XYLOCAINE
	PHENTOLAMINE HYDROCHLORIDE	antihypertensive	73-05-2, 50-60-2 [phentolamine]	REGITINE
	NALIDIXIC ACID	antibacterial	389-08-2, 3374-05-8 [anhydrous], 15769-77-4 [nalidixate sodium]	NEGGRAM
	BUTAMBEN	anesthetic (local); inhibitor of DRG IA/Kv4.2 current	94-25-7	BUTESIN
	CEFACLOR	antibacterial	70356-03-5, 53994-73-3 [anhydrous]	CECLOR
	IODIPAMIDE	radioopaque agent	606-17-7, 2618-26-0 [iodipamide sodium]	CHOLOGRAFIN
	LEVOTHYROXINE	antihypercholesterimic, thyromimetic	51-48-9	SYNTHROID
	LIOTHYRONINE	thyroid hormone blocker, antidepressant	6893-02-03
	ALLANTOIN	wound healing agent	97-59-6	ALCLOXA
	ALTHIAZIDE	diuretic	5588-16-9	ALDACTAZINE
	ADENINE	Vitamin B4	73-24-5	LEUCO-4
	AMINACRINE	local antiseptic	90-45-9, 134-50-9 [aminacrine hydrochloride]	MONACRIN
	BEKANAMYCIN SULFATE	antibacterial	4696-76-8 (base)
	BUDESONIDE	antiinflammatory	51333-22-3 [11(gr b), 16(gr a)] 51372-29-3 [(11(gr b), 16(gr a)[//R//])] 51372-28-2 [(11(gr b), 16(gr a)[//S//])]	PULMICORT
	CANRENOIC ACID, POTASSIUM SALT	aldosterone antagonist, diuretic	2181-04-6, 4138-96-9 [canrenoic acid]	KANRENOL
	CHENODIOL	anticholithogenic, antilipemic agent	474-25-9	CHENIX
	CHOLECALCIFEROL	vitamin D3	67-97-0
	CYANOCOBALAMIN	vitamin, coenzyme B12	68-19-9	RUBRAMIN
	CHOLESTEROL	emulsifying agent	57-88-5
	PIPERINE	analeptic, antibacterial	94-62-2
	ETOPOSIDE	antineoplastic	33419-42-0	VEPESID
	DEHYDROCHOLIC ACID	choleretic	81-23-2	DILABIL
	RIVAROXABAN	factor Xa inhibitor, anti-thromboembolism	366789-02-8	XARELTO
	FLUMEQUINE	antibacterial	42835-25-6	APURONE
	FLUNARIZINE HYDROCHLORIDE	vasodilator	30484-77-6, 52468-60-7 [flunarazine]	FLUGERAL
	FLUPHENAZINE HYDROCHLORIDE	antipsychotic, H1 antihistamine	146-56-5	PROLIXIN
	FLUTAMIDE	antiandrogen, antineoplastic, Nuclear Hormone receptor antagonist	13311-84-7	EULEXIN
	DROPERIDOL	neuroleptic	548-73-2	INAPSINE
	FAMOTIDINE	H2 antihistamine	76824-35-6	PEPCID
	ETODOLAC	antiinflammatory	41340-25-4	LODINE
	FENOTEROL HYDROBROMIDE	betaadrenergic agonist	13392-18-2	BEROTEC
	FENBUFEN	antiinflammatory	36330-85-5
	FENOFIBRATE	antihyperlipidemic	49562-28-9	TRICOR
	FENOPROFEN	antiinflammatory	31879-05-7	NALFON
	FLUFENAMIC ACID	antiinflammatory, analgesic	530-78-9	ARLEF
	FENBENDAZOLE	anthelmintic	43210-67-9	PANACUR
	FENSPIRIDE HYDROCHLORIDE	antiinflammatory, bronchodilator	5053-08-7, 5053-06-5 [fenspiride]	VIARESPAN
	MEFENAMIC ACID	antiinflammatory, analgesic	61-68-7	PONSTEL
	METHACYCLINE HYDROCHLORIDE	antibacterial	3963-95-9, 914-00-1 [methacycline]	RONDOMYCIN
	PUROMYCIN DIHYDROCHLORIDE	antineoplastic, antiprotozoal	58-58-2, 53-79-2 [puromycin]
	MEFEXAMIDE HYDROCHLORIDE	CNS stimulant	1227-61-8
	PROBUCOL	antihyperlipidemic	23288-49-5	LORELCO
	MEBENDAZOLE	anthelmintic	31431-39-7	VERMOX
	NALBUPHINE HYDROCHLORIDE	analgesic, narcotic antagonist	23277-43-2, 20594-83-6 [nalbuphine]	NUBAIN
	MEBEVERINE HYDROCHLORIDE	muscle relaxant (smooth)	2753-45-9, 3625-06-7 [mebeverine]	COLOFAC
	MECLOCYCLINE SULFOSALICYLATE	antibacterial	73816-42-9, 2013-58-3 [meclocycline]	MECLAN
	PROGLUMIDE	anticholinergic	6620-60-6	NULSA
	MINAPRINE HYDROCHLORIDE	antidepressant, psychotropic	25953-17-7	CANTOR
	MEMANTINE HYDROCHLORIDE	muscle relaxant (skeletal)	19982-08-2	NAMENDA
	ACECLIDINE	muscarinic ACh agonist, antiglaucoma	827-61-2	GLAUCOSTAT
	TRAMIPROSATE	antibacterial; GABA agonist	3687-18-1
	ATENOLOL	beta adrenergic blocker	29122-68-7	TENORMIN
	CAPSAICIN	analgesic (topical), depletes Substance P, neurotoxic	404-86-4
	CARBETAPENTANE CITRATE	antitussive	23142-01-0, 77-23-6 [carbetapentane]	TOCLASE
	FAMPRIDINE	K channel blocker; multiple sclerosis therapy	504-24-5	NEURELAN
	NICERGOLINE	vasodilator	27848-84-6	SERMION
	PIMOZIDE	antipsychotic	2062-78-4	ORAP
	NICARDIPINE HYDROCHLORIDE	vasodilator	54527-84-3, 55985-32-5 [nicardipine]	CARDENE
	NEFOPAM	analgesic	23327-57-3, 13669-70-0 [nefopam]	ACUPAN
	PIRENZEPINE HYDROCHLORIDE	antiulcer	29868-97-1, 28797-61-7 [pirenzepine]	GASTERIL
	PRAMOXINE HYDROCHLORIDE	anesthetic (topical)	637-58-1, 140-65-8 [pramoxine]	TRONOLANE
	MEPHENESIN	muscle relaxant (skeletal)	59-47-2	TOLSEROL
	SULFACHLORPYRIDAZINE	antibacterial	80-32-0	VETISULID
	SULFADIMETHOXINE	antibacterial	122-11-2	MADRIBON
	SULFAQUINOXALINE SODIUM	antibacterial, coccidiostat	59-40-5	AVIOCHINA
	SULFAMONOMETHOXINE	antibacterial	1220-83-3	PROSULFA
	SULCONAZOLE NITRATE	antifungal	61318-91-0, 61318-90-9 [sulconazole]	EXELDERM
	RITODRINE HYDROCHLORIDE	muscle relaxant (smooth)	23239-51-2, 26652-09-5 [ritodrine]	YUTOPAR
	SULPIRIDE	dopamine receptor antagonist, antipsychotic	15676-16-1	DOGMATYL
	RANITIDINE HYDROCHLORIDE	H2 antihistamine	66357-59-3; 66357-35-5	ZANTAC
	SPIPERONE	antipsychotic	749-02-0	SPIROPITAN
	SULOCTIDIL	peripheral vasodilator	54063-56-8, 54767-75-8
	RONIDAZOLE	antiprotozoal	7681-76-7	RIDZOL
	SULFAMETER	antibacterial	651-06-9	SULLA
	SULFAMETHOXYPYRIDAZINE	antibacterial	80-35-3	MIDICEL
	SACCHARIN	sweetener	81-07-2	GARANTOSE
	FLURANDRENOLIDE	antiinflammatory	1524-88-5	CORDRAN
	ERYTHROMYCIN ESTOLATE	antibacterial	134-36-1, 114-07-8 [erythromycin]	ILOSONE
	ESTRADIOL BENZOATE	estrogen	50-50-0	AGOFOLLIN
	ECONAZOLE NITRATE	antifungal	68797-31-9, 27220-47-9 [econazole]	SPECTAZOLE
	FLUNISOLIDE	antiinflammatory	77326-96-6, 3385-03-3	AEROBID
	FLUMETHASONE	antiinflammatory	2135-17-3	FLUCORT
	XYLAZINE	analgesic	23076-35-9, 7361-61-7 [xylazine]	ROMPUN
	TOLAZAMIDE	antidiabetic	1156-19-0	TOLINASE
	GALANTAMINE	anticholinesterase, analgesic, antiAlzheimer	357-70-0, 1953-04-4 [hydrobromide]	REMINYL
	RETINOL	vitamin A	68-26-8
	LANATOSIDE C	cardiotonic	17575-22-3
	ENALAPRIL MALEATE	ACE inhibitor, antihypertensive	76095-16-4, 75847-73-3 [enalapril]	VASOTEC
	KETOPROFEN	antiinflammatory	22071-15-4	ACTRON
	LISINOPRIL	ACE inhibitor	83915-83-7, 76547-98-3 [anhydrous]	ZESTRIL
	BUMETANIDE	diuretic	28395-03-1	BUMEX
	CARBENOXOLONE SODIUM	antiinflammatory, antisecretory, antiulcer	7421-40-1, 5697-56-3 [carbenoxolone]	SANODIN
	CARPROFEN	antiinflammatory, analgesic	53716-49-7	RIMADYL
	CIPROFIBRATE	antihyperlipidemic	52214-84-3
	ISOTRETINON	antiacne, antineoplastic	4759-48-2	ACCUTANE
	MESNA	mucolytic	19767-45-4, 3375-50-6 [2-mercaptoethanesulfonic, acid]
	TRETINOIN	keratolytic, antiacne, antineoplastic	302-79-4	AVITA
	BRETYLIUM TOSYLATE	inhibitor of norepinephrine release	61-75-6	BRETYLATE
	FOSCARNET SODIUM	antiviral	63585-09-1	FOSCAVIR
	FOLIC ACID	hematopoietic vitamin	59-30-3	FOLICET
	PHTHALYLSULFATHIAZOLE	antibacterial	85-73-4	ENDOTHALYL
	SUCCINYLSULFATHIAZOLE	antibacterial	116-43-8	SULFASUXIDINE
	CEPHALEXIN	antibacterial	23325-78-2, 15686-71-2 [anhydrous]	KEFLEX
	CEFSULODIN SODIUM	antibacterial	52152-93-9, 62587-73-9 [cefsulodin]	CEFOMONIL
	CEFOXITIN SODIUM	antibacterial	66309-69-1, 61622-34-2 [cefotiam]	MEFOXIN
	SURAMIN HEXASODIUM	antiprotozoal, trypanocidal, antiviral	129-46-4, 145-63-1 [suramin]	ANTRYPOL
	CEFUROXIME SODIUM	antibacterial	56238-63-2	ZINACEF
	NARASIN	antibacterial, antiviral	55134-13-9
	CEFAMANDOLE SODIUM	antibacterial	34444-01-4
	FOSFOMYCIN CALCIUM	antibacterial	26472-47-9, 23112-90-5(acid)	FOSMICIN
	CEFMETAZOLE SODIUM	antibacterial	56796-39-5	ZEFAZONE
	CEFAMANDOLE NAFATE	antibacterial	42540-40-9, 34444-01-4 [cefamandole]	MANDOL
	CEFOPERAZONE	antibacterial	62893-20-3	CEFOBID
	BEZAFIBRATE	antihyperlipidemic	41859-67-0
	RIZATRIPTAN BENZOATE	5HT-1B/1D agonist, antimigraine	144034-80-0	MAXALT
	ALRESTATIN	aldose reductase inhibitor	51411-04-2, 51876-97-2 [alrestatin sodium]
	PROADIFEN HYDROCHLORIDE	cytochrome P450 inhibitor, Ca antagonist, anesthetic (local)	62-68-0
	CARBOPLATIN	antineoplastic, convulsant	41575-94-4	PARAPLATIN
	CISPLATIN	antineoplastic, convulsant	15663-27-1	PLATINOL
	ZIDOVUDINE [AZT]	RT transferase inhibitor, antiviral	30516-87-1	RETROVIR
	AZACITIDINE	antineoplastic, pyrimidine antimetabolite	320-67-2	VIDAZA
	CYCLOHEXIMIDE	antipsoriatic, protein synthesis inhibitor	66-81-9
	AZASERINE	antineoplastic, amino acid antagonist	115-02-6
	TINIDAZOLE	antiprotozoal	19387-91-8	TINDAMAX
	CARBIDOPA	decarboxylase inhibitor, antiparkinsonism	38821-49-7, 28860-95-9 [anhydrous]	LODOSYN
	PIRACETAM	antinauseant	7491-74-9	NORZETAM
	ETHOSUXIMIDE	anticonvulsant	77-67-8	ZARONTIN
	PIPERIDOLATE HYDROCHLORIDE	antispasmodic	129-77-1, 82-98-4 [piperidolate]	DACTIL
	ANISINDIONE	anticoagulant	117-37-3	MIRADON
	CYCLOSPORINE	immunosuppressant	59865-13-3	SANDIMMUNE
	TROLEANDOMYCIN	antibacterial	2751-09-09	EVRAMYCIN
	ASCORBIC ACID	antiscorbutic, antiviral	50-81-7	CENOLATE
	MENADIONE	prothrombogenic agent	58-27-5	KAYQUINONE
	SALICIN	analgesic, antipyretic	138-52-3
	MONENSIN SODIUM (monensin A is shown)	antibacterial	22373-78-0	RUMENSIN
	ABAMECTIN (avermectin B1a shown)	antiparisitic	71751-41-2	AGRI-MEK
	LEVETIRACETAM	antiepileptic	102767-28-2	KEPPRA
	alpha-TOCHOPHEROL [4 mM]	vitamin E, antioxidant	59-02-9
	CAPECITABINE	antineoplastic	154361-50-9	XELODA
	alpha-TOCHOPHERYL ACETATE [4mM]	vitamin E	58-95-7	EPHYNAL
	TANDUTINIB	tyrosine kinase inhibitor	387867-13-2
	ANASTROZOLE	antineoplastic	120511-73-1	ARIMIDEX
	FULVESTRANT	antiestrogen	129453-61-8	FASLODEX
	TEMOZOLAMIDE	antineoplastic	85622-93-1	TEMODAR
	DIAVERIDINE	antibacterial	5355-16-18
	LOMUSTINE	antineoplastic	13010-47-4	CEENU
	LORNOXICAM	analgesic, antiinflammatory	70374-39-9	XEFO
	IOHEXOL	radiopaque diagnostic aid	66108-95-0	OMNIPAQUE
	MEROPENEM	antibacterial	96036-03-2	MERREM
	NEFAZODONE HYDROCHLORIDE	antidepressant	82752-99-6	SERZONE
	NIFURSOL	antiprotozoal	16915-70-1
	PALIPERIDONE	schizopheria therapy	144598-74-4	INVEGA
	PENCICLOVIR	antiviral	39809-25-1	DENAVIR
	VIGABATRIN	anticonvulsant	60643-86-9 (acid)
	PROCARBAZINE HYDROCHLORIDE	antineoplastic	671-16-9	MATULANE
	QUINESTROL	estrogen	152-43-2	ESTROVIS
	RACTOPAMINE HYDROCHLORIDE	beta-adrenergic agonist, growth stimulant	90274-24-1	OPTAFLEXX
	RASAGILINE	antiparkinsonian	136236-51-6	AZILECT
	ROXATIDINE ACETATE HYDROCHLORIDE	antiulcer	93793-83-0	ROXIT
	SERATRODAST	Thx-antagonist, antiasthmatic, antiinflammatory	112665-43-7	BRONICA
	SPARFLOXACIN	antibacterial	110871-86-8	ZAGAM
	STAVUDINE	antiviral	3056-17-5	ZERIT
	SULBACTAM	b-lactamase inhibitor	68373-14-8	BETAMAZE
	TAZOBACTAM	b-lactamase inhibitor	89786-04-9	TAZOCIN
	LOMEFLOXACIN	antibacterial	98079-51-7 (acid)	MAXAQUIN
	URACIL	antineoplastic	66-22-8
	VORICONAZOLE	antifungal	137234-62-9	VFEND
	DICLAZURIL	coccidiostat	101831-37-2	CLINACOX
	IDOXURIDINE	antiviral	54-42-2	DENDRID
	LETROZOLE	antineoplastic	112809-51-5	FEMARA
	LEVONORGESTREL	progestin	797-63-7	MIRENA
	LEVOSIMENDAN	vasodilator	141505-33-1	SIMDAX
	LOFEXIDINE HYDROCHLORIDE	antihypertensive	21498-08-8	BRITLOFEX
	DOXOFYLLINE	bronchdilator	69975-86-6	MAXIVENT
	DIFLOXACIN HYDROCHLORIDE	antibacterial, DNA gyrase inhibitor	91296-86-5	DICURAL
	ZALCITABINE	antiviral	7481-89-2	HIVID
	ESOMEPRAZOLE POTASSIUM	gastric acid secretion inhibitor	161796-84-5	NEXIUM
	GANCICLOVIR	antiviral	82410-32-0	CYTOVENE
	DEXIBUPROFEN	analgesic, antiinflammatory	51146-56-6
	GRANISETRON HYDROCHLORIDE	antiemetic	107007-99-8	KYTRIL
	AMOROLFINE HYDROCHLORIDE	antimycotic	78613-38-4	LOCERYL
	RAMOPLANIN [A2 shown; 2mM]	antibacterial	76168-82-6
	CANDESARTAN	antihypertensive, angiotensin II inhibitor	139481-59-7
	ADAPALENE	anti-acne	106685-40-9	DIFFERIN
	AMLEXANOX	anti-allergic	68302-57-8	APHTHAZOL
	AMPROLIUM	coccidiostat	121-25-5	AMPROL
	DEFLAZACORT	antiinflammatory	14484-47-0	CALCORT
	ENTACAPONE	antidyskinetic	116314-67-1	CONTAM
	EPRINOMECTIN	antiparasitic	123997-26-2	EPRINEX
	FENCLONINE (+/-)	serotonin inhibitor; tryptophan hydroxylase inhibitor	7424-00-2(dl); 14173-39-8(l)
	LINEZOLID	antibacterial	165800-03-3	ZYVOX
	LUMIRACOXIB	antiinflammatory, analgesic, antiarthritic	220991-20-8	PREXIGE
	MANIDIPINE HYDROCHLORIDE	antihypertensive	89226-75-5	CALSLOT
	OLSALAZINE SODIUM	antiinflammatory	6054-98-4	AZODISAL SODIUM
	PEMETREXED	antineoplastic, thymidylate synthase inhibitor	137281-23-3	ALIMTA
	RITONAVIR	antiviral	155213-67-5	NORVIR
	DIHYDROSTREPTOMYCIN [5mM]	antibacterial, tuberculostatic	128-46-1
	ANTAZOLINE	antihistaminic	91-75-8	ANTISTINE
	OFLOXACIN	antibacterial	82419-36-1 (acid)	FLOXIN
	ABACAVIR SULFATE	antiviral	188062-50-2	ZIAGEN
	ACENOCOUMAROL	anticoagulant	152-72-7	SINTROM
	BALSALAZIDE DISODIUM	antiinflammatory	150399-21-6	COLAZAL
	BRINZOLAMIDE	antiglaucoma	138890-62-7	AZOPT
	CEFEPIME HYDROCHLORIDE	antibacterial	123171-59-5	MAXIPIME
	CEFMENOXIME HYDROCHLORIDE	antibacterial	75738-58-8	CEFMAX
	CEFORANIDE	antibacterial	60925-61-3	PRECEF
	CEFOTETAN	antibacterial	6971256-7	CEFOTAN
	SAXAGLIPTIN	antidiabetic, dipeptidyl peptidase–4 inhibitor	945667-22-1	ONGLYZA
	ONDANSETRON	antiallergic, antiemetic, anti-schizophrenic	99614-02-5	ZOFRAN
	CINROMIDE	anticonvulsant	58473-74-8	VUMIDE
	CINTRIAMIDE	antipsychotic	5588-21-6
	BENZOIC ACID	antifungal	65-85-0
	BENZYL BENZOATE	scabicide	120-51-4	ASCABIOL
	BENZOYL PEROXIDE	keratolytic	94-36-0	LOROXIDE
	BETAINE HYDROCHLORIDE	antiarteriosclerotic, hypolipaemic, hepatoprotectant	590-46-5, 141-58-2 [replaced], 107-43-7 [betaine]	CYSTADANE
	BIOTIN	vitamin B complex	58-85-5	BIOEPIDERM
	AKLOMIDE	antiprotozoal, coccidiostat	3011-89-0	NOVASTAT
	MONOBENZONE	depigmentor	103-16-2	BENOQUIN
	NICOTINYL ALCOHOL TARTRATE	vasodilator	100-55-0	RONIACOL
	FLOXURIDINE	antineoplastic, antimetabolite	50-91-9
	ALTRETAMINE	antineoplastic	645-05-6	HEXALEN
	AMINOHIPPURIC ACID	renal function diagnosis	61-78-9, 94-16-6 [aminohippurate sodium]	PAH
	MEFLOQUINE	antimalarial	53230-10-7	LARIAM
	ADIPHENINE HYDROCHLORIDE	muscle relaxant (smooth)	50-42-0, 64-95-9 [adiphenine]	TRASENTINE
	QUINAPRIL HYDROCHLORIDE	antihypertensive, ACE inhibitor	82586-55-8, 85441-61-8 [quinapril]	ACCUPRIL
	ANIRACETAM	cognitive enhancer	72432-10-1
	AMIFOSTINE	radioprotectant	20537-88-6	ETHYOL
	INAMRINONE	cardiac stimulant	60719-84-8	INOCOR
	TIAPRIDE HYDROCHLORIDE	neuroleptic	51012-32-9	TIAPRIDAL
	GLUCONOLACTONE	chelating agent	90-80-2
	AZLOCILLIN SODIUM	antibacterial	37091-66-0	AZLIN
	BACAMPICILLIN HYDROCHLORIDE	antibacterial	37661-08-8, 50972-17-3 [bacampicillin]	SPECTROBID
	BENDROFLUMETHIAZIDE	diuretic, antihypertensive	73-48-3	NATURETIN
	BEPRIDIL HYDROCHLORIDE	antiarrhythmic	74764-40-2	BEPADIN
	BROMHEXINE HYDROCHLORIDE	expectorant	611-75-6, 3572-43-8 [bromhexine]	BISOLVON
	CARMUSTINE	antineoplastic, alkylating agent	154-93-8	GLIADEL
	CEFTRIAXONE SODIUM TRIHYDRATE	antibacterial	104376-79-6, 73384-59-5 [ceftriaxone]	ROCEPHIN
	VINPOCETINE	cerebral vasodilator, antimotion	42971-09-5
	TRIMIPRAMINE MALEATE	antidepressant	521-78-8, 739-71-9 [trimipramine]	SURMONTIL
	TRIFLUPROMAZINE HYDROCHLORIDE	antipsychotic	1098-60-8, 146-54-3 [triflupromazine]	VESPRIN
	TRAZODONE HYDROCHLORIDE	antidepressant	25332-39-2, 19794-93-5 [trazodone]	DESYREL
	THONZYLAMINE HYDROCHLORIDE	antihistamine	63-56-9, 91-85-0 [thonzylamine]	ANAHIST
	THIAMPHENICOL	antibacterial	15318-45-3	THIOCYMETIN
	TENOXICAM	antiinflammatory	59804-37-4	ALGANEX
	CHLOROXINE	chelating agent, antiseborrheic	773-76-2	CAPITROL
	CHLORPROTHIXENE HYDROCHLORIDE	antipsychotic	113-59-7	TARACTAN
	CINNARAZINE	H1 antihistamine	298-57-7	CINAZYN
	CYCLOBENZAPRINE HYDROCHLORIDE	muscle relaxant (skeletal)	6202-23-9, 303-53-7 [cyclobenzaprine]	FLEXERIL
	DANTROLENE SODIUM	muscle relaxant (skeletal)	24868-20-0, 14663-23-1 [anhydrous], 7261-97-4 [dantrolene]	DANTRIUM
	BETAMETHASONE 17,21-DIPROPIONATE	glucocorticoid, antiinflammatory	5593-20-4	DIPROLENE
	IMIQUIMOD HYDROCHLORIDE	immunomodulator	99011-02-6 (base)	ALDARA
	EDOXUDINE	antiviral	15176-29-1
	ENOXACIN	antibacterial	74011-58-8	PENETREX
	ETHISTERONE	progestogen	434-03-7
	PERHEXILINE MALEATE	coronary vasodilator	6724-53-4, 6621-47-2 [perhexiline]	PEXID
	METHAPYRILENE HYDROCHLORIDE	H1 antihistamine	135-23-9, 91-80-5 [methapyrilene]	THENYLENE
	PROPIOLACTONE	antiinfective	57-57-8	BETAPRONE
	HALCINONIDE	glucocorticoid, antiinflammatory	3093-35-4	HALOG
	HYCANTHONE	anthelmintic, hepatotoxic	3105-97-3
	PYRIDOSTIGMINE BROMIDE	cholinergic	101-26-8, 155-97-5 [pyridostigmine]	MESTINON
	ISOXICAM	antiinflammatory	34552-84-6	MAXICAM
	LABETALOL HYDROCHLORIDE	adrenergic blocker	32780-64-6, 36894-69-6 [labetalol]	NORMODYNE
	LASALOCID SODIUM	antibacterial	25999-31-9	BOVOTEC
	LEVAMISOLE HYDROCHLORIDE	immunomodulator	16595-80-5, 14769-73-4 [levamisole]	ERGAMISOL
	METARAMINOL BITARTRATE	antihypotensive	33402-03-8	ARAMINE
	METHAZOLAMIDE	carbonic anhydrase inhibitor	554-57-4
	METHYLBENZETHONIUM CHLORIDE	antiinfective	1320-44-1, 25155-18-4 [anhydrous]	DELAVAN
	METHYLPREDNISOLONE SODIUM SUCCINATE	glucocorticoid, antiinflammatory	2375-03-03	SOLU-MEDROL
	AMSACRINE	antineoplastic, immune suppressive	51264-14-3	AMSIDYL
	MIDODRINE HYDROCHLORIDE	antihypertensive, vasoconstrictor	3092-17-9, 42794-76-3 [midodrine]	ORVATEN
	NADOLOL	betaadrenergic blocker	42200-33-9	COGARD
	NALTREXONE HYDROCHLORIDE	morphine antagonist	16676-29-2, 16590-41-3 [naltrexone]	VIVITROL
	CYCLOTHIAZIDE	diuretic	2259-96-3	ANHYDRON
	NICLOSAMIDE	anthelmintic, teniacide	50-65-7	NICLOSIDE
	PAROMOMYCIN SULFATE	antibacterial, antiamebic	1263-89-4, 7542-37-2 [paromomycin], 59-04-1 [paromomycin, replaced]	HUMATIN
	PERGOLIDE MESYLATE	dopamine receptor agonist	66104-23-2, 66104-22-1 [pergolide]	PERMAX
	PRILOCAINE HYDROCHLORIDE	anesthetic (local)	1786-81-8, 721-50-6 [prilocaine]	CITANEST
	HYDROCORTISONE BUTYRATE	glucocorticoid, antiinflammatory	13609-67-1	LOCOID
	ROXITHROMYCIN	antibacterial	80214-83-1	RULIDE
	MITOXANTRONE HYDROCHLORIDE	antineoplastic	70476-82-3, 65271-80-9 [base]	NOVANTRONE
	OXETHAZAINE	anesthetic (local)	126-27-2
	DIPYRONE	analgesic, antipyretic	5907-38-0, 68-89-3 [anhydrous]	NOVALDIN
	SULFANILATE ZINC	antibacterial	31884-76-1	NIZIN
	URETHANE	antineoplastic, cytotoxic	51-79-6
	THIRAM	antifungal	137-26-8	REZIFILM
	THIOTEPA	antineoplastic, alkylating agent	52-24-4	THIOPLEX
	TETROQUINONE	keratolytic	319-89-1
	SULFANITRAN	antibacterial, coccidiostat	122-16-7	NOVASTAT-W
	OXIBENDAZOLE	anthelmintic	20559-55-1	ANTHELCIDE
	PIPOBROMAN	antineoplastic, alkylating agent	54-91-1	VERCYTE
	NAFRONYL OXALATE	vasodilator	3200-06-4, 31329-57-4 [nafronyl]	PRAXILENE
	QUIPAZINE MALEATE	antidepressant, oxytocic	5786-68-5, 4774-24-7 [quipazine]
	CAPREOMYCIN SULFATE [4mM]	antibacterial, tuberculostatic	1405-37-4	CAPASTAT
	SEMUSTINE	antineoplastic	13909-09-6
	SPIRAMYCIN	antibacterial	8025-81-8	ROVAMYCIN
	ESZOPICLONE	hypnotic, sedative	138729-47-2, 43200-80-2	LUNESTA
	CHOLINE CHLORIDE	choleretic, lipotropic, hepatoprotectant	67-48-1, 62-49-7 [choline]	LIPOTRIL
	CLOFIBRATE	antihyperlipidemic	637-07-0	ATROMID
	RESORCINOL MONOACETATE	antiseborrheic, antipruritic	102-29-4	EURESOL
	NIMODIPINE	vasodilator	66085-59-4	NIMOTOP
	ACYCLOVIR	antiviral	59277-89-3	ZOVIRAX
	RETINYL PALMITATE	provitamin, antixerophthalamic	79-81-2
	THALIDOMIDE	hypnotic	50-35-1	THALOMID
	NITRENDIPINE	antihypertensive	84845-75-0	BAYPRESS
	BENZALKONIUM CHLORIDE	antiinfective (topical)	8001-54-5	ROCCAL
	PENTOXIFYLLINE	PDE inhibitor, bronchodilator, vasodilator	6493-05-06	PENTOXIL
	CIPROFLOXACIN	antibacterial, fungicide	85721-33-1	CIPRO
	BACLOFEN HYDROCHLORIDE (+/-)	muscle relaxant (skeletal)	70206-22-3	KEMSTRO
	NABUMETONE	antiinflammatory	42924-53-8	RELAFEN
	CELECOXIB	antiarthritic, cyclooxygenase2 inhibitor	169590-42-5	CELEBREX
	ALENDRONATE SODIUM	bone resorption inhibitor, farnesyldiphosphate synthetase inhibitor, antimetastatic	121268-17-5	FOSAMAX
	BLEOMYCIN (bleomycin B2 shown)	antineoplastic	9041-93-4, 11056-06-7 [bleomycin]	BLENOXANE
	ANETHOLE	expectorant, gastric stimulant, insecticide	4180-23-8	MONASIRUP
	TERFENADINE	H1 antihistamine, nonsedating	50679-08-8	SELDANE
	MEPHENYTOIN	anticonvulsant	50-12-4
	CLOPIDOGREL SULFATE	platelet aggregation inhibitor	113665-84-2	PLAVIX
	LORATADINE	H1 antihistamine	79794-75-5	ALAVERT
	SELAMECTIN	anthelmintic, antiparasitic, antimite	165108-07-6	REVOLUTION
	ATORVASTATIN CALCIUM	antihyperlipidemic, HMGCoA reductase inhibitor	134523-03-8, 134523-00-5 [atorvastatin]	LIPITOR
	DICLORALUREA	antibacterial	116-52-9
	CHLORINDANOL	antiseptic, spermaticide	145-94-8
	CEFTAZIDIME	antibacterial	72558-82-8	TAZIDIME
	COLFORSIN	adenylate cyclase activator, antiglaucoma, hypotensive, vasodilator	66575-29-9
	ISOSORBIDE MONONITRATE	antianginal	16051-77-7	IMDUR
	AMCINONIDE	glucocorticoid, antiinflammatory	51022-69-6	CYCLOCORT
	BUPIVACAINE HYDROCHLORIDE	anesthetic (local)	14252-80-3, 2180-92-9 [bupivacaine], 18010-40-7 [anhydrous]	MARCAINE
	DROSPIRENONE	aldosterone antagonist	67392-87-4
	ECAMSULE TRIETHANOLAMINE	sunscreen	92761-26-7
	ENALAPRILAT	antihypertensive	84680-54-6	VASOTEC
	GADOTERIDOL	paramagnetic agent	120066-54-8	PROHANCE
	IODIXANOL	radiopaque agent	92339-11-2	VISIPAQUE
	IOTHALAMIC ACID	radiopaque agent	2276-90-6	CONRAY
	IOVERSOL	radiopaque agent	8771-40-2	OPTIRAY
	IOXILAN	radiopaque agent	107793-72-6	OXILAN
	LAMIVUDINE	antiviral	134678-17-4	EPIVIR
	QUINAPRILAT	antihypertensive, ACE inhiibitor	85441-60-7
	NEVIRAPINE	antiviral, RT inhibitor	129618-40-2	VIRAMUNE
	NITAZOXANIDE	antiparasitic	55981-09-4	ALINIA
	COLESEVALAM HYDROCHLORIDE (high mol wt copolymer @ 5mg/ml)	antihyperlipidemic, cholesterol sequestrant	182815-44-7	WELCHOL
	TERCONAZOLE	antifungal	67915-31-5	TERAZOL
	VIOMYCIN SULFATE	antibacterial	37883-00-4	VIOCIN
	ZIPRASIDONE MESYLATE	antipsychotic	199191-69-0	GEODON
	ACETOPHENAZINE MALEATE	antipsychotic	5714-00-1	TINDAL
	AZATADINE MALEATE	H1-antihistamine	3978-86-7	OPTIMINE
	DECOQUINATE [5mM]	coccidiostat	18507-89-6
	PREGABALIN HYDROCHLORIDE	anticonvulsant	148553-50-8	LYRICA
	CARBARSONE	antiamebic, antiprotozoal	121-59-5	AMEBARSONE
	CEFPIRAMIDE	antibacterial	70797-11-4	CEFPIRAN
	VALGANCICLOVIR HYDROCHLORIDE	antiviral	175865-59-5	VALCYTE
	TAURINE	neuroprotectant, inhibitory neurotransmitter, GABA agonist	107-35-7
	SUCRALFATE [5mM]	antiulcer	54182-58-0 (free acid)	CARAFATE
	THONZONIUM BROMIDE	mucolytic, antibacterial, surface active agent	553-08-2	THONZIDE
	PIPERACETAZINE	antipsychotic	3819-00-9	QUIDE
	PIROCTONE OLAMINE	antiseborrheic	68890-66-4	OCTOPIROX
	PREDNICARBATE	antiinflammatory, glucocorticoid	73771-04-7	DERMATOP
	QUINETHAZONE	diuretic, antihypertensive	73-49-2	HYDROMOX
	TILETAMINE HYDROCHLORIDE	anesthetic, anticonvulsant	14176-50-2	TELAZOL
	DOCUSATE SODIUM	stool softener	577-11-7	COLACE
	RISEDRONATE SODIUM	calcium regulator	115436-72-1	ACTONEL
	DABIGATRAN ETEXILATE MESYLATE	antithrombotic, serine protease inhibitor	593282-20-3	PRADAXA
	ALBENDAZOLE	anthelmintic	54965-21-8	ALBENZA
	PACLITAXEL	antineoplastic	33069-62-4	TAXOL
	BUTACAINE	anesthetic (local)	149-16-6	BUTYN
	CLOBETASOL PROPIONATE	glucocorticoid, antiinflammatory	25122-46-7, 25122-41-2 [clobetasol]	CLOBEX
	LEVOCARNITINE	cofactor for fatty acid metabolism, replenisher in arterial disease	541-15-1	CARNITOR
	IOPANIC ACID	radioopaque agent	96-83-3	TELEPAQUE
	KETOROLAC TROMETHAMINE	antiinflammatory	74103-07-4, 74103-06-3 [ketorolac]	TORADOL
	LANSOPRAZOLE	antiulcer	103577-45-3	PREVACID
	LEFLUNOMIDE	antineoplastic, PDGF receptor blocker, immunomodulator	75706-12-6	ARAVA
	MEXILETINE HYDROCHLORIDE	antiarrhythmic	5370-01-4, 31828-71-4 [mexiletine]
	MORANTEL CITRATE	anthelmintic	26155-31-7, 20574-50-9 [morantel]
	OXYPHENCYCLIMINE HYDROCHLORIDE	anticholinergic	125-52-0, 125-53-1 [oxyphencyclimine]	DARICON
	PERPHENAZINE	antipsychotic	58-39-9	TRILAFON
	PROPAFENONE HYDROCHLORIDE	antiarrhythmic	34183-22-7, 54063-53-5 [propafenone]	RYTHYMOL
	RIBAVIRIN	antiviral	36791-04-5	REBETOL
	TACROLIMUS	immune suppressant, antifungal	109581-93-3, 104987-11-3 [anhydrous]	PROGRAF
	FLUCONAZOLE	antifungal	86386-73-4	DIFLUCAN
	LOVASTATIN	antihyperlipidemic, HMGCoA reductase inhibitor	75330-75-5	MEVACOR
	BROMPHENIRAMINE MALEATE	H1 antihistamine	980-71-2, 86-22-6 [brompheniramine]	DIMETANE
	SIROLIMUS	immunosuppressant, antineoplastic; rapamycin	53123-88-9	RAPAMUNE
	SENNOSIDE A	cathartic	81-27-6	GLYSENNID
	ETHYLNOREPINEPHRINE HYDROCHLORIDE	bronchodilator	3198-07-0, 536-24-3 [ethylnorepinephrine]
	TENIPOSIDE	antineoplastic	29767-20-2	VUMON
	SILDENAFIL CITRATE	erectile dysfunction therapy	139755-83-2	VIAGRA
	TANNIC ACID	nonspecific enzyme/receptor blocker	1401-55-4
	TEPOXALIN	antipsoratic	103475-41-8	ZUBRIN
	AZILSARTAN MEDOXOMIL	antihypertensive, AT1 angiotensin II antagonist	863031-24-7	EDARBI
	BUTOCONAZOLE	antifungal	64872-77-1, 64872-76-0 [butoconazole]	FEMSTAT
	ACETRIAZOIC ACID	X-ray contrast medium	85-36-9, 129-63-5 [acetrizoate sodium]	SALPIX
	DIRITHROMYCIN	antibacterial	62013-04-1	DYNABAC
	MEPIVACAINE HYDROCHLORIDE	anesthetic (local)	1722-62-9, 96-88-8 [mepivacaine]	CARBOCAINE
	MELOXICAM SODIUM	antiinflammatory	71125-38-7	MOBIC
	NILUTAMIDE	antiandrogen	63612-50-0	NILANDRON
	VENLAFAXINE HYDROCHLORIDE	antidepressant	99300-78-4, 93413-69-5 [venlafaxine]	EFFEXOR
	CITALOPRAM HYDROBROMIDE	antidepressant, 5HT reuptake inhibitor	59729-33-8	CELEXA
	FLUOXETINE	antidepressant	54910-89-3	PROZAC
	BUPROPION	antidepressant	31677-93-7, 34911-55-2 [bupropion]	WELLBUTRIN
	CEFUROXIME AXETIL	antibacterial	64544-07-6, 55268-75-2 [cefuroxime]	CEFTIN
	FEXOFENADINE HYDROCHLORIDE	nonsedating H1-antihistamine	138452-21-8	ALLEGRA
	TRIFLURIDINE	antiviral (opthalmic)	70-00-8	VIROPTIC
	AMINOLEVULINIC ACID HYDROCHLORIDE	antineoplastic	5451-09-02	LEVULAN
	PIRENPERONE	5HT2 receptor antagonist	75444-65-4
	AVOBENZONE	sunscreen	70356-09-1	PARSOL
	ATOVAQUONE	antipneumocystic, antimalarial	95233-18-4	MEPRON
	CHLOROGUANIDE HYDROCHLORIDE	antimalarial	637-32-1	PALUDRINE
	TRIMETOZINE	sedative, neurosedative	635-41-6
	ACRISORCIN	antifungal	7527-91-5	AKRINOL
	CYSTEAMINE HYDROCHLORIDE	antiurolithic, depigmentation, radiation protectant	60-23-1
	METAXALONE	muscle relaxant (skeletal)	1665-48-1	SKELAXON
	CLARITHROMYCIN	antibacterial	81103-11-9	BIAXIN
	ROFECOXIB	COX2 inhibitor, antiinflammatory, antiarthritic	162011-90-7	VIOXX
	SIMVASTATIN	antihyperlipidemic, HMGCoA reductase inhibitor	79902-63-9	ZOCOR
	HYDROQUINONE	depigmentor, antioxidant	123-31-9	SOLAQUIN FORTE
	OXCARBAZEPINE	antipsychotic	28721-07-5	TRILEPTAL
	CARVEDILOL	beta-adrenergic blocker	72956-09-3	COREG
	NATEGLINIDE	antidiabetic	105816-04-4	STARLIX
	IRBESARTAN	angiotensin 2 receptor antagonist	138402-11-6	AVAPRO
	LEVOFLOXACIN	antibacterial	138199-71-0	LEVAQUIN
	CANDESARTAN CILEXTIL	angiotensin 1 receptor antagonist	139481-59-7	ATACAND
	ROSIGLITAZONE MALEATE	antidiabetic	122320-73-4	AVANDIA
	LOSARTAN	antihypertensive, AT1 angiotensin II antagonist	124750-99-8, 114798-26-4 [losartan]	COZAAR
	LITHIUM CITRATE	antidepressant	6080-58-6, 919-16-4 [anhydrous]	LITAREX
	MIGLITOL	alpha-glucosidase inhibitor, antidiabetic	72432-03-2	GLYSET
	DESVENLAFAXINE SUCCINATE	antidepressant	93413-62-8	PRISTIQ
	DEXLANSOPRAZOLE	antiulcer, proton pump inhibitor	138530-94-6	DEXILANT
	ARMODAFINIL	analeptic	112111-43-0	NUVIGIL
	FEBUXOSTAT	xanthine oxidase/dehydrogenase inhibitor	144060-53-7	ULORIC
	ORLISTAT	reversible lipase inhibitor, antiobesity	96829-58-2	XENICAL
	MOXIFLOXACIN HYDROCHLORIDE	antibacterial	186826-86-8	AVELOX
	ENROFLOXACIN	antibacterial	93106-60-6	BAYTRIL
	TRIBROMOETHANOL	hypnotic	75-80-9	AVERTIN
	PIOGLITAZONE HYDROCHLORIDE	antidiabetic	111025-46-8 (pioglitazone)	ACTOS
	DONEPEZIL HYDROCHLORIDE	acetylcholinesterase inhibitor (reversible), cognitive enhancer	142057-77-0	ARICEPT
	TROSPIUM CHLORIDE	anticholinergic, urinary incontenance therapy	10405-02-4	SANCTURA
	FENOFIBRIC ACID	antihyperlipidemic	42017-89-0	TRILIPIX
	CARVEDILOL PHOSPHATE	antianginal, antihypertensive	610309-89-2	COREG CR
	VILAZODONE HYDROCHLORIDE	antidepressant, serotonin reuptake inhibitor, 5HT1A agonist	163521-12-8 (base)	VIIBRYD
	TRILOSTANE	adrenocortical suppressant, antineoplastic, steroid biosynthesis inhibitor	13647-35-3	MODRASTANE
	MYCOPHENOLATE MOFETIL	immune suppressant, antineoplastic, antiviral	115007-34-6	CELLCEPT
	MILNACIPRAN HYDROCHLORIDE	inhibitor of norepinephrine and seritonin uptake, treatment of fibromyalgia	101152-94-7	SAVELLA
	IBANDRONATE SODIUM	bone resorption inhibitor, anthypercalcemic	138926-19-9	BONIVA
	AZITHROMYCIN	antibacterial	83905-01-5, 117772-70-0 [dihydrate]	ZITHROMAX
	MEPHENTERMINE SULFATE	vasoconstrictor	1212-72-2	WYAMINE
	CEFTIOFUR HYDROCHLORIDE	antibacterial	80370-57-6	EXCENEL
	CLINAFOXACIN HYDROCHLORIDE	antibacterial	105956--99-8
	CLOSANTEL	anthelmintic	57808-65-8	FLUKIVER
	FLUVASTATIN	antihyperlipidemic, HMGCoA reductase inhibitor	93957-54-1	LESCOL
	OSELTAMIVIR PHOSPHATE	antiviral	196618-13-0	TAMIFLU
	LEVOCETIRIZINE DIHYDROCHLORIDE	H1 antihistamine, antiallergic	130018-77-8 (base)	XYZAL
	GLIMEPIRIDE	hypoglycemic, antidiabetic	93479-97-1	AMARYL
	OCTINOXATE	sunscreen, UV-B absorber	5466-77-3
	MANGAFODIPIR TRISODIUM	paramagnetic agent	140678-14-4	TESLASCAN
	PIZOTYLINE MALATE	5HT antagonist, antimigraine	5189-11-07	SANDOMIGRAN
	HOMOSALATE	UV screen, analgesic	118-56-9	EUSOLEX
	PROPOFOL	anesthetic	2078-54-8	DIPRIVAN
	OLANZAPINE	antipsychotic	132539-06-1	ZYPREXA
	ARTEMETHER	antimalarial	71963-77-4	PALUTHER
	LOXAPINE SUCCINATE	antipsychotic	27833-64-3, 1977-10-2 [loxapine]	LOXAPINE
	FLUBENDAZOLE	anthelmitic	31430-15-6	FLUBENOL
	THIOSTREPTON	antibacterial	1393-48-2	BRYAMYCIN
	TILMICOSIN	antibacterial	108050-54-0	MICOTIL
	FLUNIXIN MEGLUMINE	analgesic, antiinflammatory	42461-84-7	BANAMINE
	CLIOQUINOL	antiseptic, antiamebic	130-26-7	VIOFORM
	CLORSULON	antiparasitic, fasciolicide	60200-06-8	VETRANAL
	ESTROPIPATE	estrogen	7280-37-7	OGEN
	AZTREONAM	antibiotic	78110-38-0	AZACTAM
	CLAVULANATE LITHIUM	beta-lactamase inhibitor; antibiotic	58001-44-8(acid)
	ALCLOMETAZONE DIPROPIONATE	antiinflammatory, glucocorticoid	66734-13-2	ACLOVATE
	ACARBOSE	alpha-glucosidase & saccharase inhibitor, antidiabetes, antihyperlipidaemia, antiobesity	56180-94-0	GLUCOBAY
	ROPINIROLE HYDROCHLORIDE	dopamine receptor agonist, antiParkinsonian	91374-21-9	REQUIP
	QUETIAPINE	antipsychotic: 5HT antagonist, dopamine antagonist, H1-antihistamine, alpha adrenergic blocker	111974-69-7	SEROQUEL
	BEMOTRIZINOL	sunscreen	187393-00-6	TINOSORB S
	BENAZEPRIL HYDROCHLORIDE	ACE inhibitor, antihypertensive	86541-74-4	LOTENSIN
	FAMCICLOVIR	antiviral	104227-87-4	FAMVIR
	AMLODIPINE BESYLATE	Ca channel blocker	111470-99-6	NORVASC
	EZETIMIBE	sterol absorption inhibitor	163222-33-1	ZETIA
	ALMOTRIPTAN	5HT 1B/2D receptor agonist	154323-57-6, 181183-52-8(malate)	AXERT
	OLMESARTAN MEDOXOMIL	Angiotensin II inhibitor prodrug, antihypertensive	144689-63-4	BENICAR
	GATIFLOXACIN	antibacterial	160738-57-8	TEQUIN
	CEFTIBUTEN	antibacterial	97519-39-6	CEDAX
	CEFDINIR	antibacterial	91832-40-5	OMNICEF
	VALSARTAN	Angiotensin II inhibitor, antihypertensive	137862-53-4	DIOVAN
	SIBUTRAMINE HYDROCHLORIDE	anorexic, antidepressant, inhibitor of 5HT, norepinephrine & dopamine uptake	84485-00-7; 106650-56-0 (base); 125494-59-9 (hydrate)	MERIDIA
	TORSEMIDE	diuretic, inhibits Na/K/2Cl carrier system	56211-40-6	DEMADEX
	PERINDOPRIL ERBUMINE	antihypertensive, ACE inhibitor	107133-36-8; 82834-16-0 (perindopril)	ACEON
	ROSUVASTATIN CALCIUM	antihyperlipidemic	287714-14-4, 147098-20-2(Ca salt)	CRESTOR
	RAMIPRIL	antihypertensive, ACE inhibitor	87333-19-5	ALTACE
	TEGASEROD MALEATE	5HT4 receptor agonist, peristaltic stimulant	189188-57-6	ZELNORM
	ESCITALOPRAM OXALATE	antidepressant, 5HT reuptake inhibitor	219861-08-2	LEXAPRO
	DERACOXIB	antiinflammatory, antiarthritic, COX-2 inhibitor	169590-41-4	DERAMAXX
	CILOSTAZOL	phosphodiesterase inhibitor	73963-72-1	PLETAL
	CANRENONE	aldosterone antagonist; antifibrogenic	976-71-6
	APRAMYCIN SULFATE	antibacterial; LD50(iv) 280mg/kg(mouse)	65710-07-8
	HYDROXYCHLOROQUINE SULFATE	antimalarial, lupus suppressant	747-36-4, 118-42-3 [hydroxychloroquine]	PLAQUENIL
	TELMISARTAN	antihypertensive, angiotensin II blocker	144701-48-4	MICARDIS
	SERTRALINE HYDROCHLORIDE	antidepressant, 5HT uptake inhibitor	79559-97-0; 79617-96-2(base)	ZOLOFT
	ALFUZOSIN HYDROCHLORIDE	alpha(1)-adrenergic blocker	81403-80-7	UROXATRAL
	TRANDOLAPRIL	antihypertensive, ACE inhibitor	87679-37-6	MAVIK
	TELITHROMYCIN	antibacterial	191114-48-4	KETEK
	OXAPROZIN	antiinflammatory	21256-18-8	DAYPRO
	PROPRANOLOL HYDROCHLORIDE (+/-)	antihypertensive, antianginal, antiarrhythmic	318-98-9, 525-66-6 [propranolol]	INDERAL
	CROTAMITON	antipruritic, scabicide	483-63-6	EURAX
	NONOXYNOL-9	spermatocide, contraceptive	26027-38-3	CONCEPTROL
	CARBADOX	antibacterial	6804-07-05	MECADOX
	OXFENDAZOLE	anthelmintic	53716-50-0	SYNANTHIC
	AMITRAZ	scabicide	33089-61-1	ALUDEX
	ASPARTAME	sweetener	22839-47-0	NUTRASWEET
	BIFONAZOLE	antifungal, calmodulin antagonist	60628-96-8	MYCOSPOR
	TYLOSIN TARTRATE	antibacterial	1405-54-5, 1401-69-0(base)	TYLAN
	SARAFLOXACIN HYDROCHLORIDE	antibacterial	91296-87-6	SARAFLOX
	CLOPIDOL	coccidiostat, antiplatelet	2971-90-6
	RIFAXIMIN	antibacterial, RNA synthesis inhibitor	80621-81-4	XIFAXAN
	CHLORMADINONE ACETATE	progestin, antiandrogen	302-22-7
	OXICONAZOLE NITRATE	antifungal	64211-46-7	OXISTAT
	LINAGLIPTIN HYDROCHLORIDE	dipeptidypeptidase inhibitor, antidiabetic	668270-12-0	TRADJENTA
	PAROXETINE HYDROCHLORIDE	antidepressant	61869-08-7	PAXIL
	AZELASTINE HYDROCHLORIDE	H1 antihistamine (nonsedating); leucotriene synthesis blocker	58581-89-8	ASTENIL
	KETANSERIN TARTRATE	5HT2/5HT1C seritonin antagonist	83846-83-7, 74050-98-9(base)
	RIBOFLAVIN	Vitamin B2; Vitamin cofactor; LD50(rat) 560 mg/kg ip	83-88-5	FLAVAXIN
	FIROCOXIB	analgesic, antiinflammatory, antipyretic, COX-II inhibitor	189954-96-9	EQIOXX
	CEFDITORIN PIVOXIL	antibacterial	117467-28-4	SPECTRACEF
	MODAFINIL	analeptic	68693-11-8	PROVIGIL
	CEFPROZIL	antibacterial	121123-17-9	CEFZIL
	RANOLAZINE	antianginal, antiischemic	95635-55-5	RANEXA
	MOMETASONE FUROATE	antiinflammatory, glucocorticoid	83919-23-7	ASMANEX
	VALACYCLOVIR HYDROCHLORIDE	antiviral	124832-27-5	VALTREX
	ZOLPIDEM	sedative, hypnotic	82626-48-0	AMBIEN
	CETIRIZINE HYDROCHLORIDE	H1 antihistamine	83881-52-1	ZYRTEC
	SUMATRIPTAN SUCCINATE	5HT agonist	103628-48-4	IMITREX
	VARDENAFIL HYDROCHLORIDE	erectile dysfunction, PD5 inhibitor	224789-15-5	LEVITRA
	ACEDAPSONE	antimalarial, leprostatic	77-46-3	HANSOLAR
	ATOMOXETINE HYDROCHLORIDE	norepinephrine reuptake inhibitor	82248-59-7	STRATTERA
	CANDICIDIN	antifungal	1403-17-4	VANOBID
	RIVASTIGMINE TARTRATE	acetylcholinesterase inhibitor	123441-03-2	EXCELON
	TRAMADOL HYDROCHLORIDE	analgesic	36282-47-0	ULTRAM
	NISOLDIPINE	vasodilator (coronary)	63675-72-9	SULAR
	MONTELUKAST SODIUM	leucotriene antagonist, antiasthmatic	151767-02-1	SINGULAIR
	TERBINAFINE HYDROCHLORIDE	antifungal	78628-80-5, 91161-71-6(base)	LAMISIL
	DESLORATIDINE	H1-antihistamine	100643-71-8	CLARINEX
	MOXIDECTIN	anthelmintic, antiparasitic	113507-06-5	CYDECTIN
	FLUORESCEIN	corneal trama indicator	2321-07-05	FUNDUSCEIN
	NIACINAMIDE	Vitamin B3; enzyme cofactor; anti-pellagra	98-92-0
	PHENYLETHYL ALCOHOL	antimicrobial	60-12-8
	OXYBUTYNIN CHLORIDE	anticholinergic	1508-65-2	DITROPAN
	ATROPINE OXIDE	anticholinergic	4438-22-6
	BENURESTAT	urease inhibitor	38274-54-3
	BENZOXIQUINE	antiinfective	86-75-9	DIOXYLINE
	BISMUTH SUBSALICYLATE	antidiarrheal, antacid, antiulcer	14882-18-9	PEPTO-BISMOL
	BENZOYLPAS	antibacterial, tuberculostatic	13898-58-3	THERAPAS
	BROMINDIONE	anticoagulant	1146-98-1	HALINONE
	BURAMATE	anticonvulsant, antipsychotic	4663-83-6	HYAMATE
	CAPOBENIC ACID	antiarrhythmic	21434-91-3
	DEXPANTHENOL	cholinergic	81-13-0	ILOPAN
	ETHOPABATE	folate metabolic inhibitor, coccidiostat	59-06-3
	ACETOHEXAMIDE	antidiabetic	968-81-0	DYMELOR
	ETHOXZOLAMIDE	carbonic anhydrase inhibitor, antiulcer, antiglaucoma	452-35-7	ETHAMIDE
	ETHOTOIN	anticonvulsant	86-35-1	PEGANONE
	FLUCYTOSINE	antifungal	2022-85-7	ANCOBON
	FLUROTHYL	central stimulant, convulsant	333-36-8	INDOKLON
	FOMEPIZOLE HYDROCHLORIDE	alcohol dehydrogenase inhibitor, antidote	56010-88-8	ANTIZOL
	GLIPIZIDE	antidiabetic	29094-61-9	GLUCOTROL
	HALOTHANE	anesthetic	151-67-7	FLUOTHANE
	GUANFACINE HYDROCHLORIDE	antihypertensive	29110-47-2	TENEX
	D-LACTITOL MONOHYDRATE	sweetener, treatment of portoencephalopathy	81025-04-9, 585-86-4
	PARAMETHADIONE	anticonvulsant	115-67-3	PARADIONE
	HYDROCORTISONE VALERATE	antiinflammatory, glucocorticoid	57524-89-7	WESTCORT
	LOBENDAZOLE	anthelmintic	6306-71-4
	METHSUXIMIDE	anticonvulsant	77-41-8	CELONTIN
	METHYLENE BLUE	antimethemoglobinemic, cyanide antidote	7220-79-3
	METHYLATROPINE NITRATE	anticholinergic	52-88-0	EKOMINE
	NAFTIFINE HYDROCHLORIDE	antifungal	65473-14-5	NAFTIN
	MINOXIDIL HYDROCHLORIDE	antihypertensive, antialopecia agent	38304-91-5 (base)	ROGAINE
	NITHIAMIDE	antibacterial	140-40-9
	PRALIDOXIME CHLORIDE	cholesterase agonist	51-15-0	PROTOPAM
	PREDNISOLONE HEMISUCCINATE	antiinflammatory, glucocorticoid	2920-86-7	CORT SOL
	PREDNISOLONE TEBUTATE	antiinflammatory, glucocorticoid	7681-14-3
	PYRIDOXINE	vitamin B6, enzyme cofactor	65-23-6	HEXABETALIN
	PHENSUCCIMIDE	anticonvulsant	86-34-0	MILONTIN
	RIMANTADINE HYDROCHLORIDE	antiviral	1501-84-4	FLUMADINE
	SULFISOXAZOLE ACETYL	antibacterial	80-74-0	GANTRISIN
	SULISOBENZONE	ultraviolet screen	4065-45-6	SUNGARD
	THIAMINE	vitamin B1, enzyme cofactor	67-03-8	BETALIN-S
	TRICLOSAN	antiinfective	3380-34-5	STRI-DEX
	TRIMETHADIONE	anticonvulsant	127-48-0	TRIDIONE
	UNDECYLENIC ACID	antifungal	112-38-9
	DISOPYRAMIDE PHOSPHATE	antiarrhythmic	22059-60-5	NORPACE
	CEFONICID SODIUM	antibacterial	71420-79-6	MONOCID
	IFOSFAMIDE	antineoplastic	3778-73-2	IFEX
	DOXORUBICIN	antineoplastic	23214-92-8	RUBEX
	MILRINONE	cardiotonic	78415-72-2	PRIMACOR
	METHYSERGIDE MALEATE	vasoconstrictor, antimigraine	129-49-7	SANSERT
	HYDRALAZINE	antihypertensive	86-54-4	APRESOLINE
	SOLIFENACIN SUCCINATE	muscarinic M3 antagonist	242478-37-1	VESICARE
	ACEPROMAZINE MALEATE	sedative	3598-37-6	ATRAVET
	MESORIDAZINE BESYLATE	antpsychotic	32672-69-8	SERENTIL
	BENOXINATE HYDROCHLORIDE	anesthetic (local)	5987-82-6	CEBESINE
	BETAXALOL HYDROCHLORIDE	antihypertensive, beta-blocker, antianginal	63659-19-8	BETOPTIC
	BIPERIDEN	anticholinergic, antiparkinsonian	514-65-8	AKINETON
	CARTEOLOL HYDROCHLORIDE	beta-adrenergic blocker	51781-21-6	CARTROL
	DEXCHLORPHENIRAMINE MALEATE	antihistamine	2438-32-6	POLARAMINE
	DILOXANIDE FUROATE	amoebicide	3736-81-0
	DOXAPRAM HYDROCHLORIDE	respiratory stimulant	7081-53-0	DOPRAM
	DYDROGESTERONE	progestin	152-62-5	GYNOREST
	FENOLDOPAM MESYLATE	antihypertensive, dopamine agonist	67227-57-0	CORLOPAM
	LEVOBUNOLOL HYDROCHLORIDE	beta-adrenergic blocker	17912-14-7	BETAGAN
	MEPRYLCAINE HYDROCHLORIDE	local anesthetic, 5HT2 agonist	956-03-6
	NORGESTIMATE	progestin	35189-28-7
	PENBUTOLOL SULFATE	beta-adrenergic blocker	38363-32-5	LEVATOL
	PROPOXYCAINE HYDROCHLORIDE	local anesthetic	550-83-4	BLOCKAIN
	GENTAMICIN	antibacterial	1403-66-3	GARAMYCIN
	TIOCONAZOLE	antifungal	65899-73-2	VAGISTAT
	GUANETHIDINE	antihypertensive, mitotic agent	55-65-2	ISMELIN
	ERGOTAMINE TARTRATE	analgesic, antimigraine	379-79-3	ERGOSTAT
	ANAGRELIDE HYDROCHLORIDE	antithrombotic	58579-51-4	AGRYLIN
	CISAPRIDE	peristaltic stimulant	81098-60-4
	ETOMIDATE	sedative	33125-97-2	AMIDATE
	FLUTICASONE PROPIONATE	antiinflammatory	80474-14-2	FLUVENT
	FLUVOXAMINE MALEATE	antidepressant, antiobsessional agent	61718-82-9	LUVOX
	LAMOTRIGINE	anticonvulsant	84057-84-1	LAMICTAL
	MIFEPRISTONE	progesterone antagonist, abortion inducer	84371-65-3	MIFEPREX
	RALOXIFENE HYDROCHLORIDE	antiestrogen	82640-04-8	EVISTA
	CEFPODOXIME PROXETIL	antibacterial	87239-81-4	VANTIN
	TADALAFIL	erectile dysfunction therapy	171596-29-5	CIALIS
	AMINOPENTAMIDE SULFATE	antispasmodic, antiemetic	119793-66-7	CENTRINE
	ARSANILIC ACID	antibacterial	98-50-0
	PANTHENOL (dl)	vitamin B5 precursor, radioprotectant, antimalarial	16485-10-2	ZENTINIC
	RONNEL	insecticide	299-84-3
	VINCRISTINE SULFATE	antineoplastic	2068-78-2	ONCOVIN
	TRIENTINE HYDROCHLORIDE	chelating agent	38260-01-4	SYPRINE
	TICLOPIDINE HYDROCHLORIDE	PAF inhibitor	53885-35-1	TICLID
	TICARCILLIN DISODIUM	antibacterial	4697-14-7	TICAR
	TETRAMIZOLE HYDROCHLORIDE	anthelmintic	5086-74-8	ANTHELVET
	TOLTRAZURIL	coccidiostat	69004-03-1	BAYCOX
	TOREMIPHENE CITRATE	antineoplastic, anti-estrogen	89778-27-8	FARESTON
	ANTIMONY POTASSIUM TARTRATE TRIHYDRATE	antischistosomal	28300-74-5
	ROLITETRACYCLINE	antibacterial	751-97-3	SYNTETRIN
	PROPARACAINE HYDROCHLORIDE	local anesthetic	575-06-98	ALCAINE
	PIPAMPERONE	antipsychotic	1893-33-0	DIPIPERON
	PEFLOXACINE MESYLATE	antibacterial, antiproliferative	149676-40-4
	NETILMICIN SULFATE	antibacterial	56391-56-1	NETROMYCIN
	OMEPRAZOLE	gastric acid depressant	73590-58-6	PRILOSEC
	FlUMAZENIL	benzodiazepine antagonist	78755-81-4	ROMAZICON
	ALTRENOGEST	progestinantineoplastic	850-52-2	REGUMATE
	BISOPROLOL FUMARATE	beta-blocker, antihypertensive	104344-23-2	ZEBETA
	FLUDARABINE PHOSPHATE	antineoplastic	75607-67-9	FLUDARA
	MUPIROCIN	antibacterial, antimycoplasmal, isoleucyl-tRNA synthetase inhibitor	12650-69-0	BACTROBAN
	TEICOPLANIN [A(2-1) shown]	antibacterial	61036-62-2	TARGOCID
	EPIRUBICIN HYDROCHLORIDE	antineoplastic	56390-09-1	ELLENCE
	VECURONIUM BROMIDE	neuromuscular blocker	50700-72-6	NORCURON
	ACAMPROSATE CALCIUM	alcohol antagonist	77337-73-6	CAMPRAL
	PREDNISOLONE SODIUM PHOSPHATE	antiinflammatory, glucocorticoid	125-02-0	HYDELTRASOLE
	PREGNENOLONE SUCCINATE	glucocortcoid, antiinflammatory	4598-67-8	FORMULA-405
	DARIFENACIN HYDROBROMIDE	M3 muscarinic antagonist, bladder suppressant	133099-07-7	ENABLEX
	PANTOTHENIC ACID(d) Na salt	vitamin B5	63409-48-3
	ALGESTONE ACETOPHENIDE	antiacne, progestin	24356-94-3	DROXONE
	CHLOROPHYLLIDE Cu COMPLEX Na SALT	antineoplastic	11006-34-1	CHLORESIUM
	DESOXYMETASONE	antiinflammatory	382-67-2	TOPICORT
	BETAMETHASONE ACETATE	antiinflammatory	987-24-6	CELESTOVET
	BETAMETHASONE SODIUM PHOSPHATE	antiinflammatory, glucocorticoid	151-73-5	CELESTONE
	NATAMYCIN	antibacterial	7681-93-8	NATACYN
	DESONIDE	antiinflammatory, glucocorticoid	638-94-8	DESOWEN
	MELENGESTROL ACETATE	antineoplastic, progestin	2919-66-6
	DOCOSANOL	antiviral	661-19-8	ABREVA
	LEVOCARNITINE PROPIONATE HYDROCHLORIDE	carnitine replenisher in peripheral arterial disease	119793-66-7	DROMOS
	ASCORBYL PALMITATE	antioxidant	137-66-6	EMPROVE
	ERYTHROSINE SODIUM	color additive	16423-68-0
	GLYCOPYRROLATE	anticholinergic	596-51-0	ROBINUL
	GUANADREL SULFATE	antihypertensive	22195-34-2	HYLOREL
	OCTISALATE	sunscreen	118-60-5	UVINUL
	TRICHLORFON	anthelmintic	52-68-6	METRIPHONATE
	DIATRIZOIC ACID	radiopaque agent	117-96-4	UROVIST
	BEPHENIUM HYDROXYNAPTHOATE	anthelmintic	3818-50-6
	DIPERODON HYDROCHLORIDE	analgesic, anesthetic	537-12-2
	SELEGILINE HYDROCHLORIDE	antidepressant, MAO inhibitor, antiparkinsonian	14611-52-0	EMSAM
	TOPIRAMATE	anticonvulsant, antimigraine, GABA-A agonist, AMP/kinate glutamate receptor antagonist, carbonic anhydrase inhibitor	97240-79-4	TOPAMAX
	GEMIFLOXACIN MESYLATE	antibacterial	204519-65-3	FACTIVE
	PRAVASTATIN SODIUM	antihyperlipidemic, HMGCoA reductase inhibitor	81131-70-6	PRAVACHOL
	GABAPENTIN	anticonvulsant	60142-96-3	NEURONTIN
	ALISKIREN HEMIFUMARATE	renin inhibitor	173334-57-1	TEKTURNA
	METFORMIN HYDROCHLORIDE	antidiabetic	1115-70-4, 657-24-9(metformin)	FORTAMET
	RAMELTEON	melatonin receptor agonist	196597-26-9	ROZEREM
	PANTOPRAZOLE	proton pump inhibitor, gastric acid release inhibitor, antiulcer	102625-70-7	PROTONIX
	ELETRIPTAN HYDROBROMIDE	5-HT agonist, anti-migrane	177834-92-3, 143322-58-1(base)	RELPAX
	TOPOTECAN HYDROCHLORIDE	antineoplastic; topoisomerase I inhibitor	119413-54-6
	IRINOTECAN HYDROCHLORIDE	antineoplastic; topoisomerase I inhibitor	136572-09-3	CAMPTOSAR
	SITAGLIPTIN MONOPHOSPHATE MONOHYDRATE	DPP4 inhibitor, antidiabetic	486460-32-6	JANUVIA
	ZINC UNDECYLENATE [4mM]	antifungal	557-08-4	MYCODECYL
	AMPYZINE SULFATE	CNS stimulant	7082-29-3
	ARIPIPRAZOLE	antipsychotic, 5HT2A antagonist	129722-12-9	ABILIFY
	ATRACURIUM BESYLATE	neuromuscular blocker	64228-81-5	TRACRIUM
	CITICOLINE	cognition enhancer, phosphocholine cytidyltransferase activator	987-78-0	CERAXON
	PHYTONADIONE [5mM]	vitamin K1	84-80-0	AQUAMEPHYTON
	ETIDRONATE DISODIUM	bone resorption inhibitor	7414-83-7	DIDRONEL
	DORAMECTIN	endoparasitic	117704-25-3	DECTOMAX
	ZILEUTON	5-lipoxygenase inhibitor	111406-87-2	ZYFLO
	METHYLPHENIDATE HYDROCHLORIDE	CNS stimulant	298-59-9, 113-45-1(base)	RITALIN
	ZALEPLON	sedative, hypnotic	151319-34-5	SONATA
	RABEPRAZOLE SODIUM	gastric acid secretion inhibitor	117976-90-6	ACIPHEX
	PAMABROM	diuretic	606-04-2	DIUREX
	COLISTIN SULFATE	antibacterial	1264-72-8	BELCOMYCINE
	ARSENIC TRIOXIDE DIETHANOLAMINE SALT	antineoplastic, antileukemia	1327-53-3	TRISENOX
	BENZBROMARONE	uricosuric	3562-84-3	DESURIC
	BROMPERIDOL	antipsychotic	10457-90-6	IMPROMEN
	CYPROHEPTADINE HYDROCHLORIDE	H1-antihistamine, antipruritic	41354-29-4	PERIACTIN
	CLOFAZIMINE	antibacterial, antilepretic, antituberculosis	2030-63-9	LAMPRENE
	BENZYDAMINE HYDROCHLORIDE	analgesic, antipyretic, antiinflammatory	132-69-4	TANTUM
	DOXAZOSIN MESYLATE	antihypertensive	77883-43-3	CARDURA
	ISOETHARINE MESYLATE	bronchodilator	7279-75-6	BROKOSOL
	FLORFENICOL	antibacterial	76639-94-6	NUFLOR
	ETHYNODIOL DIACETATE	progestin	297-76-7
	ORNIDAZOLE	antiinfective	16773-42-5
	OXANTEL PAMOATE	anthelmintic	68813-55-8	TELOPAR
	PHENFORMIN HYDROCHLORIDE	antidiabetic	834-28-6	DBI
	PROTRYPTYLINE HYDROCHLORIDE	antidepressant	1225-55-4	VIVACTIL
	NIZATIDINE	antiulcer, H2 antagonist	76963-41-2	AXID
	DENATONIUM BENZOATE	denaturing agent, bitter principle	3734-33-6	BITREX
	DECAMETHONIUM BROMIDE	neuromuscular blocker	541-22-0	SYNCURINE
	MESALAMINE	antiinflammatory	89-57-6	ASACOL
	ETHAMIVAN	CNS & respiratory stimulant	304-84-7	VANDID
	BUTYL PARABEN	antifungal, preservative	94-26-8
	IMIPENEM	antibacterial	74431-23-5	IMIPEM
	METYRAPONE	diagnostic aid	54-36-4	METOPIRONE
	MOLINDONE HYDROCHLORIDE	antipsychotic	15622-65-8
	NICORANDIL	vasodilator	65141-46-0
	REPAGLINIDE	antidiabetic	135062-02-1	PRANDIN
	RISPERIDONE	neuroleptic	106266-06-2	RISPERDAL
	SOTALOL HYDROCHLORIDE	beta-adrenergic agonist	959-24-0	BETAPACE
	TOCAINIDE HYDROCHLORIDE	anti-arrhythmic	41708-72-9
	TYLOXAPOL	polymeric nonionic detergent	25301-02-4	SUPERINONE
	ENILCONAZOLE SULFATE	antifungal	35554-44-0	CLINAFARM
	PROSCILLARIDIN	cardiotonic	466-06-8	CARADRIN
	FINASTERIDE	anti-androgen, alpha-reductase inhibitor	98319-26-7	PROSCAR
	PENTETIC ACID	chelating agent, diagnostic aid	67-43-6
	SULFADOXINE	antibacterial	2447-57-6	FANASIL
	PENTAGASTRIN	gastric secretion indicator	5534-95-2	PEPTAVLON
	PROTIRELIN	prothyrotropin	24305-27-9	THYPINONE
	ALLYLISOTHIOCYANATE	counterirritant	57-06-7
	ACESULFAME POTASSIUM	sweetener	55589-62-3	SUNETT
	DIMETHYL SULFOXIDE	analgesic, antiinflammatory (topical)	67-68-5	RIMSO-50
	MODALINE SULFATE	antidepressant, antisecretory	2856-75-9
	ADRENALONE HYDROCHLORIDE	adrenergic (opthalmic)	62-13-5	STRYPHNASAL
	DIMETHYL FUMARATE	immunomodulator	624-49-7
	NIKETHAMIDE	analeptic	59-26-7	NIKETHYL
	FOMEPIZOLE	alcohol dehydrogenase inhibitor, antidote	7554-65-6	ANTIZOL
	FELBINAC	antiinflammatory	5728-52-9	TRAXAM
	FLUROXENE	anesthetic	406-90-6	FLUOROMAR
	ETHANOLAMINE OLEATE	sclerosing agent	2272-11-09	ETHAMOLIN
	PHENOTHIAZINE	anthelmintic	92-94-2	NEMAZINE
	HYMECHROME	choloretic, spasmolytic, sunscreen	90-33-5	CANTABILINE
	PIMAGEDINE HYDROCHLORIDE	glycosylation inhibitor	1937-19-5
	ISOVALERAMIDE	anticonvulsant, antimigraine, analgesic	541-46-8
	LEVCYCLOSERINE	enzyme inhibitor, Gaucher's disease therapy	339-72-0
	CASANTHRANOL [cascaroside A shown]	laxative, antineoplastic	8024-48-4	CASAKOL
	EPRODISATE DISODIUM	amyloidosis therapy	36589-58-9
	IMEXON	antineoplastic	59643-91-3	AMPLIMEXON
	NITARSONE	antiprotozoal	98-72-6	HISTOSTAT
	MEGLUTOL	antihyperlipoproteinemia	503-49-1
	SYMCLOSENE	anti-infective	87-90-1	CLORINE
	OCTOCRYLENE	sunscreen	6197-30-4	EUSOLEX
	TROCLOSENE POTASSIUM	antiinfective	2244-21-5	ACCEPTA 8505
	ISOBUTAMBEN	anesthetic (topical)	94-14-4
	AMMONIUM LACTATE	antipruritic	52003-58-4
	DIETHYLTOLUAMIDE	insect repellant	134-62-3	DEET
	THIAMYLAL SODIUM	anesthetic	337-47-3, 77-27-0 [thiamylal]	SURITAL
	THIOPENTAL SODIUM	anesthetic	71-73-8, 76-75-5 [thiopental]	PENTOTHAL
	TEMAZEPAM	sedative, minor tranquilizer	846-50-4
	TAPENTADOL HYDROCHLORIDE	analgesic, norepinephrine uptake blocker, mu-opiod receptor agonist	175591-23-8	NUCYNTA
	TILORONE	antiviral	27591-69-1, 27591-97-5 [tilorone]
	CLOMIPRAMINE HYDROCHLORIDE	antidepressant	17321-77-6, 303-49-1 [clomipramine]	ANAFRANIL
	CHLORMEZANONE	anxiolytic, muscle relaxant	80-77-3	TRANCOPAL
	ASTEMIZOLE	H1 antihistamine (nonsedating)	68844-77-9	HISMANAL
	TACRINE HYDROCHLORIDE	anticholinesterase, cognitive adjuvant, K channel blocker	1684-40-8	COGNEX
	ACECAINIDE HYDROCHLORIDE	antiarrhythmic	34118-92-8, 32795-44-1 [acecainide]	NAPA
	AMOXAPINE	antidepressant, inhibits norepinephrine uptake	14028-44-5	ASENDIN
	THEOBROMINE	diuretic, bronchodilator, cardiotonic	83-67-0 [base]	THESODATE
	BUSPIRONE HYDROCHLORIDE	5HT1a receptor agonist, anxiolytic	33386-08-2, 36505-84-7 [buspirone]	BUSPAR
	PHENOXYBENZAMINE HYDROCHLORIDE	alpha adrenergic blocker	63-92-3, 59-96-1 [phenoxybenzamine]	DIBENZYLINE
	LEVODOPA	antiparkinsonian	59-92-7	LARADOPA
	DIAZOXIDE	antihypertensive, diuretic, activates K channels and AMPA receptors	364-98-7
	ITRACONAZOLE HYDROCHLORIDE	antifungal	84625-61-6	SPORANOX
	DILTIAZEM HYDROCHLORIDE	Ca channel blocker, coronary vasodilator	33286-22-5, 42399-41-7 [diltiazem]	CARDIZEM
	EDROPHONIUM CHLORIDE	acetylcholinesterase inhibitor	116-38-1, 312-48-1 [edrophonium]	ENLON
	OXOLINIC ACID	antibacterial	14698-29-4 (acid)	UTIBID
	NANOFIN	antihypertensive, ganglioplegic	504-03-0	NANOPHIN
	DEBRISOQUIN SULFATE	anti-hypertensive	581-88-4	DECLINAX
	NICOTINE BITARTRATE	nicotinyl acetylchloline receptor agonist, ectoparasiticide	65-31-6	NICORETTE
	VERAPAMIL HYDROCHLORIDE	adrenegic blocker, Ca channel blocker, coronary vasodilator, antiarrhythmic	152-11-4, 52-53-9 [verapamil]	VERELAN
	METOLAZONE	diuretic, antihypertensive	17560-51-9	ZAROXOLYN
	PINACIDIL	K channel agonist, antihypertensive	85371-64-8, 60560-33-0 [anhydrous]	PINDAC
	MIANSERIN HYDROCHLORIDE	5HT antagonist	21535-47-7, 24219-97-4 [mianserin]	ATHYMIL
	PENTYLENETETRAZOL	analeptic, circulation stimulant	54-95-5	CARDIAZOL
	BISOCTRIZOLE	sunscreen	103597-45-1	TINOSORB M
	CLONAZEPAM	anticonvulsant, sedative	1622-61-3	KLONOPIM
	AMYLENE HYDRATE	hypnotic, antidiabetic	75-85-4
	CAPTAMINE	depigmentor	108-02-1
	TERPENE HYDRATE	expectorant	2451-01-06
	SODIUM MONOFLUOROPHOSPHATE	dental carries prophylactic	10163-15-2
	DICHLORVOS	insecticide, cholinesterase inhibitor	62-73-7
	AMIKACIN HYDRATE	antibacterial	37517-28-5	AMIKIN
	PENICILLAMINE	chelating agent (Cu), antirheumatic	52-67-5 (acid)	CUPRIMINE
	LINDANE	pediculicide, insecticide	58-89-9	SCABENE
	ACETOHYDROXAMIC ACID	urease inhibitor, antiurolithic, antbacterial	546-88-3	LITHOSTAT
	MALATHION	pediculicide, insecticide, cholinesterase inhibitor	121-75-5	OVIDE
	TRANEXAMIC ACID	hemostatic	1197-18-8 (acid)	CYKLOKAPRON
	ALPRENOLOL	betaadrenergic blocker	13655-52-2, 13707-88-5 [alprenolol hydrochloride]	GUBERNAL
	ETHYL PARABEN	antifungal	120-47-8
	GLYBURIDE	antihyperglycemic	10238-21-8	GLYNASE
	MEPARTRICIN	antifungal, antiprotozoal	11121-32-7
	AMIODARONE HYDROCHLORIDE	adrenergic agonist, coronary vasodilator, Ca channel blocker	1951-25-3	CORDARONE
	DOMPERIDONE	antiemetic, dopamine antagonist	57808-66-9	MOTILIUM
	EVANS BLUE	glutamate uptake inhibitor, AMPA blocker	314-13-6
	LOPERAMIDE HYDROCHLORIDE	Ca channel blocker	34552-83-5, 53179-11-6 [loperamide]	IMODIUM
	OCTODRINE	vasoconstrictor, anesthetic (local)	543-82-8
	DIFLORASONE DIACETATE	antiinflammatory, glucocorticoid	33564-31-7	FLORONE
	DACTINOMYCIN	antineoplastic, intercalating agent	50-76-0	COSMEGEN
	ACONITINE	anesthetic (gastric), antipyretic, and cardiotoxin	302-27-2
	IVERMECTIN	antiparasitic	70288-86-7	STROMECTOL
	PHENETHICILLIN POTASSIUM	antibacterial	132-93-4, 147-55-7 [phenethicillin]
	OXTRIPHYLLINE	bronchodilator	4499-40-5	CHOLEDYL
	CLORGILINE HYDROCHLORIDE	MAO-A inhibitor, antidepressant, antiparkinsonian	17780-75-5
	ARTESUNATE	antimalarial	182824-33-5	ARSUMAX
	RITANSERIN	antiserotonin	87051-43-2	TISERTON
	DULOXETINE HYDROCHLORIDE	antidepressant	136434-34-9	CYMBALTA
	AUROTHIOGLUCOSE	antirheumatic	12192-57-3	SOLGANAL
	MITOTANE	insecticide, antineoplastic	53-19-0	LYSODREN
	TEMEFOS	insecticide	3383-96-8	BIOTHION
	PERMETHRIN	ectoparasiticide, CNS stimuant, mutagen	52341-33-0, 52645-53-1	VECTRA-3D
	METAMPICILLIN SODIUM	antibacterial	6489-97-0
	METHYCLOTHIAZIDE	antihypertensive	135-07-9	ENDURON
	BENZONATATE	antitussive	104-31-4	TESSALON
	SEVOFLURANE	anesthetic	28523-86-6	ULTANE
	OXALIPLATIN	antineoplastic	61825-94-3	ELOXATIN
	NOMIFENSINE MALEATE	antidepressant, dopamine uptake inhibitor	32795-47-4, 24526-64-5 [nomifensine]	MERITAL
	CALCIUM GLUCEPTATE	calcium replenisher	299-28-5
	ISRADIPINE	Ca channel blocker, antiparkisonian	75695-93-1	DYNACIRC
	LACITOL	laxative, sweetener	585-86-4, 81025-04-9	IMPORTAL
	PODOFILOX	antineoplastic, inhibits microtubule assembly, and human DNA topoisomerase II; antimitotic agent	518-28-5	CONDYLOX
	OMEGA-3-ACID ESTERS (EPA shown)	hypolipidemic	86227-47-6	LOVAZA
	PRASUGREL	platelet aggregation inhibitor	150322-43-3	EFFIENT
	HYDROXYAMPHETAMINE HYDROBROMIDE	analeptic (peripheral)	306-21-8, 1518-86-1 [hydroxyamphetamine]	PAREDRINE
	ACRIFLAVINIUM HYDROCHLORIDE	antiinfective, intercalating agent	8018-07-03	PANFLAVIN
	BUTYLATED HYDROXYTOLUENE	antioxidant	128-37-0	BHT
	HEXYLENE GLYCOL	humectant	107-41-5
	ETHYL VANILLIN	flavoring agent	121-32-4
	CRYOFLURANE	anesthetic (local)	76-14-2	FREON-114
	NEOSTIGMINE METHYLSULFATE	cholinergic	51-60-5	PROSTIGMINE
	CREATININE	metabolic enhancer	60-27-5
	DEXTROAMPHETAMINE SULFATE	CNS stimulant	51-63-8	DEXEDRINE
	DEHYDROACETIC ACID	antifungal, antibacterial	520-45-6	DHA
	CYCLAMIC ACID	sweetener	100-88-9	HEXAMIC ACID
	RIBOFLAVIN 5-PHOSPHATE SODIUM	vitamin, enzyme cofactor	130-40-5
	BUTYLATED HYDROXYANISOLE	antioxidant	25013-16-5
	ADELMIDROL	antiinflammatory, analgesic	1675-66-7	RETOPIX
	SODIUM PHENYLBUTYRATE	antihyperammonemic,antineoplastic	1716-12-7	BUPHENYL
	CIANIDANOL	procollagen production inhibitoe, hepatoprotectant	154-23-4
	GALLIC ACID	antineoplastic, astringent, antibacterial	149-91-7
	KHELLIN	vasodilator (coronary), photosensitizer	82-02-0	AMIVIN
	DEQUALINIUM CHLORIDE	antiinfectant, antineoplastic	522-51-0, 6707-58-0 [dequalinium]	FLUOMIZIN
	HYDROXYTOLUIC ACID	analgesic, antiseptic	83-40-9
	CHLORQUINALDOL	antiinfectant, antifungal	72-80-0	SITOSTERAN
	PRASTERONE ACETATE	adrenocortical hormone, antidepressant	853-23-6
	BERGAPTEN	antipsoriatic, antiinflammatory	484-20-8	PSORADERM-5
	TRICHLORMETHINE HYDROCHLORIDE	antineoplastic, cytotoxic	555-77-1	TRIMUSTINE
	METERGOLINE	analgesic, antipyretic	17692-51-2
	RUTIN	vascular protectant	153-18-4	BIRUTAN
	PIPEMIDIC ACID	antibacterial	51940-44-4 (acid)	PIPEDAC
	HYDRASTININE HYDROCHLORIDE	cardiotonic, uterine hemostatic	4884-68-8, 6592-85-4 [hydrastinine]
	QUININE ETHYL CARBONATE	antimalarial	83-75-0	EUQUININE
	COUMOPHOS	insecticide, cholinesterase inhibitor	56-72-4	MELDANE
	DIMPYLATE	insecticide, cholinesterase inhibitor	333-41-5	DIAZINON
	CHLORPYRIFOS	insecticide	2921-88-2	DURSBAN
	FENTHION	insecticide, ectoparasiticide	55-38-9	TIGUVON
	PROPOXUR	insecticide	114-26-1	BAYGON
	IPRIFLAVONE	anabolic	35212-22-7
	ACEGLUTAMIDE	nootropic	2490-97-3 (acid)	ACUTIL-S
	CLOFIBRIC ACID	herbicide, antihyperlipoproteinemic, antineoplastic	882-09-7	CLOFIBRIN
	ERYTHROMYCIN STEARATE	antibacterial	643-22-1; 114-07-8(base)	ERYTHROCIN
	ACETARSOL	antiprotozoal; diethylamine salt as antiphilitic	97-44-9	STOVARSOL
	TOLONIUM CHLORIDE	hemostatic	92-31-9	TOLAZUL
	AMINOPYRINE	antipyretic, analgesic	83-07-8, 747-30-8 [aminophenazone cyclamate]	PYRAMIDON
	BROXYQUINOLINE	antiinfectant, disinfectant	521-74-4	FENILOR
	CARNITINE (dl) HYDROCHLORIDE	antihyperlipoproteinemic, gastric/ pancreatic secretion stimulant	461-06-3	FLATISINE
	DICHLOROPHEN	anthelmintic	97-23-4
	FLOPROPIONE	antispasmodic	2295-58-1
	HEXESTROL	estrogen, antineoplastic (hormonal)	84-16-2
	HEXETIDINE	antifungal	141-94-6	STERISIL
	IPRONIAZID SULFATE	monoamine oxidase inhibitor, antidepressant	54-92-2, 305-33-9 [as phosphate]
	MECYSTEINE HYDROCHLORIDE	mucolytic	2485-62-3, 18598-63-5 [hydrochloride]
	OCTOPAMINE HYDROCHLORIDE	adrenergic agonist	104-14-3
	PENTAMIDINE ISETHIONATE	antiprotozoal, inhibits nucleic acid & protein synthesis	100-33-4	NEBUPENT
	PREGNENOLONE	glucocortcoid, antiinflammatory	145-13-1, 4598-67-8 [pregnenolone succinate]
	SULFANILAMIDE	antibacterial	63-74-1	PRONTYLIN
	VINCAMINE	vasodilator	1617-90-9	OXICEBRAL
	AJMALINE	antiarrhythmic (Class Ia): inhibits glucose uptake by mitochondria, & PAF blocker	4360-17-7
	DIBEKACIN	antibacterial	34493-98-6
	ACEMETACIN	antiinflammatory	53164-05-9	EMFLEX
	BENFLUOREX HYDROCHLORIDE	antihyperlipoproteinemic	23602-78-0	MINOLIP
	gamma-AMINOBUTYRIC ACID HYDROCHLORIDE	antihypertensive	56-12-2 (base)
	AMINOPTERIN	antineoplastic, antirheumatic, folic acid antagonist	54-62-6, 58602-66-7 [aminopterin sodium]
	LOBELINE HYDROCHLORIDE	antiasthmatic, respiratory stimulant	90-69-7
	BERBERINE CHLORIDE	antiarrhythmic, alpha2 agonist, anticonvulsant, antiinflammatory, antibacterial, antifungal, antitrypanosomal, antineoplastic, immunostimulant	633-65-8, 2086-83-1
	BENFOTIAMINE	vitamin B1	22457-89-2	BIOTAMIN
	BRUCINE	central stimulant	4845-99-2, 357-57-3 [brucine]
	CEPHALOSPORIN C	antibacterial	61-24-5
	CINCHONIDINE	antimalarial	485-71-2
	CINCHONINE	antimalarial	118-10-5
	ENOXOLONE	antitussive, antiinflammatory, antibacterial	471-53-4
	GLAFENINE	analgesic	3820-67-5
	DROFENINE HYDROCHLORIDE	antispasmodic	1679-76-1
	ETHAVERINE HYDROCHLORIDE	antispasmodic	985-13-7, 486-47-5 [ethaverine]	ETHAQUIN
	DROPROPIZINE	antitussive	17692-31-8
	FENDILINE HYDROCHLORIDE	coronary vasodilator	113042-18-7
	PROTOPORPHYRIN IX	hepatoprotectant	553-12-8
	MEBHYDROLIN	H1 antihistamine	524-81-2	DIAZOLINE
	SULFAPHENAZOLE	antibacterial	526-08-9	SULFABID
	SULFAGUANIDINE	antibacterial	57-67-0	GANIDAN
	D-PHENYLALANINE	antidepressant	673-06-3
	ACETAMINOSALOL	analgesic, antipyretic	118-57-0	SALOPHEN
	ACETANILIDE	analgesic, antipyretic	103-84-4	ANTIFEBRIN
	TODRALAZINE HYDROCHLORIDE	antihypertensive, peripheral vasodilator	14679-73-3	BINAZIN
	EBSELEN	antioxidant, lipoxygenase inhibitor, inhibits oxidation of LDL	60940-34-3
	DOXIFLURIDINE	antineoplastic, pyrimidine antimetabolite	3094-09-05	FURTULON
	TOLPERISONE HYDROCHLORIDE	muscle relaxant (skeletal)	70312-00-4	MYDOCLAM
	TOLFENAMIC ACID	antiinflammatory, analgesia	13710-19-5	CLOTAM
	RIBOSTAMYCIN SULFATE	antibacterial	25546-65-0	IBISTACIN
	ACETYL-L-LEUCINE	antivertigo	99-15-0	TANGANIL
	BUFEXAMAC	antiinflammatory, analgesic, antipyretic	2438-72-4	NORFEMAC
	DIACERIN	antiinflammatory	13739-02-1
	FOSFOSAL	analgesic, antiinflammatory	6064-83-1	DISDOLEN
	NIFLUMIC ACID	analgesic, antiinflammatory	4394-00-7
	TENOFOVIR	antiviral, RT inhibitor	206184-49-8 (acid)	VIREAD
	BERGENIN	hepatoprotectant	477-90-7	CUSCUTIN
	COUMARIN	antineoplastic, antiinflammatory, antihyperglycaemic	91-64-5
	ELLAGIC ACID	hemostatic, antineoplastic, antimutagenic	476-66-4
	GLUTATHIONE	antioxidant	70-18-8
	DILAZEP DIHYDROCHLORIDE	vasodilator, platelet aggregation inhibitor	35898-87-4
	PYRONARIDINE TETRAPHOSPHATE	antimalarial	76748-86-2
	DIMESNA	antineoplastic, uroprotectant	16208-51-8
	LOMERIZINE HYDROCHLORIDE	antimigraine, cerebral vasodilator, Ca channel blocker	101477-55-8	TERRANAS
	MOGUISTEINE	antitussive, non-narcotic	119637-67-1
	NADIFLOXACIN	antibacterial	124858-35-1	ACUATIM
	NEFIRACETAM	analgesic, antiinflammatory	77191-36-7	TRANSLON
	OLTIPRAZ	schistosomicide, antineoplastic	64224-21-1
	PAZUFLOXACIN MESYLATE	antibacterial	163680-77-1; 127045-41-4	PAZUCROSS
	PIDOTIMOD	immune stimulant	121808-62-6	POLIMOD
	PRANOPROFEN	antiinflammatory	52549-17-4	NIFLAN
	BRONOPOL	antiinfective	52-51-7	BRONOSOL
	RACECADOTRIL	antidiarrheal	81110-73-8	TIORFAN
	RUFLOXACIN HYDROCHLORIDE	antibacterial	106017-08-7, 101363-10-4	TEBRAXIN
	TENATOPRAZOLE	anti-ulcer, proton pump inhibitor	113712-98-4
	TROPISETRON HYDROCHLORIDE	antiemetic	105826-92-4, 89565-68-4	NAVOBAN
	DIMINAZENE ACETURATE	antiprotozoal as aceturate	536-71-0; 908-54-3(aceturate)	BERENIL
	FASUDIL HYDROCHLORIDE	vasodilator (cerebral), Ca antagonist	103745-39-7	ERIL
	ITOPRIDE HYDROCHLORIDE	dyspepsia therapy	122898-67-3
	SODIUM CYCLAMATE	sweetener	100-88-9(acid)	SUCARYL SODIUM
	ORBIFLOXACIN	antibacterial	113617-63-3	ORBAX
	PALMIDROL [5mM]	antiinflammatory	544-31-0
	CYACETACIDE	antibacterial, tuberculostatic	140-87-4	DICTYZIDE
	ACECLOFENAC	antiinflammatory, analgesic	89796-99-6	AIRTAL
	ERDOSTEINE	mucolytic	84611-23-4	SECRESOLV
	LOXOPROFEN	antiinflammatory, analgesic	68767-14-6	LOXONIN
	ACEDOBEN	immune stimulant (component)	556-08-1	IMUNOVIR
	ACTARIT	antiarthritic	18699-02-2	MOVER
	SELENOMETHIONINE	contrast agent	1464-42-2
	BORNYL ACETATE	flavor, fragrance agent	76-49-3
	CHLOROBUTANOL	antimicrobial	57-15-8	CHLORETONE
	BENZYL ALCOHOL	antimicrobial, antipruritic	100-51-6
	ETHENZAMIDE	analgesic	938-73-8	LUCAMIDE
	BENZYL ISOTHIOCYANATE	antineoplastic, antibacterial, antifungal	622-78-6
	AMINOTHIAZOLE	antithyroid agent	96-50-4	ABADOLE
	DIPYROCETYL	antirheumatic, analgesic	486-79-3
	DINITOLMIDE	antiprotozoal	148-01-6
	AMINOHYDROXYBUTYRIC ACID	antiepileptic	924-49-2	GAMIBETAL
	ARTEMISININ	antimalarial	63968-64-9
	BUCLADESINE	vasodilator	362-74-3	ACTOSIN
	CHROMOCARB	vascular protectant	4940-39-0	FLUDARENE
	ACEXAMIC ACID	wound healing agent	57-08-9	COPINAL
	RETINYL ACETATE	vitamin precursor	127-47-9
	PIPENZOLATE BROMIDE	antispasmodic	125-51-9, 13473-38-6 [pipenzolate]	PIPTAL
	ALEXIDINE HYDROCHLORIDE	antibacterial	22573-93-9, 22782-69-0 [alexidine]
	PRIDINOL METHANESULFONATE	anticholinergic	511-45-5	PARKS 12
	AMBROXOL HYDROCHLORIDE	expectorant	23828-92-4, 18683-91-5 [ambroxol]	AMBROX
	PYRITHYLDIONE	hypnotic, sedative	77-04-3	PERSEDON
	MILTEFOSINE [5mM]	antineoplastic	58066-85-6	MILTEX
	URAPIDIL HYDROCHLORIDE	antihypertensive	34661-75-1	EBRANTIL
	BROMOPRIDE	antiemetic	4093-35-0	EMEPRIDE
	LEVOMENTHOL	analgesic (topical), antipruritic agent	2216-51-5
	CETRIMONIUM BROMIDE	antiinfectant	57-09-0, 6899-10-1 [cetrimonium]	CETAB
	CITIOLONE	hepatoprotectant, free radical scavenger	1195-16-0	CITIOLASE
	CLOFOCTOL	antibacterial	37693-01-9	OCTOPHENE
	HEPTAMINOL HYDROCHLORIDE	vasodilator	543-15-7, 372-66-7 [heptaminol]
	DIOSMIN	vascular protectant	520-27-4	DIOSMIL
	FIPEXIDE HYDROCHLORIDE	psychostimulant	34161-24-5
	LONIDAMINE	contraceptive, spermicidal	50264-69-2	DORIDAMINA
	MECLOFENOXATE HYDROCHLORIDE	nootropic	51-68-3
	NIFENAZONE	analgesic, antiinflammatory	2139-47-1
	NIMESULIDE	antiinflammatory	51803-78-2
	HEXAMETHONIUM BROMIDE	antihypertensive, ganglionic blocker	55-97-0, 60-26-4 [hexamethonium]	BISTRIUM BROMIDE
	TIMONACIC	hepatoprotectant	444-27-9	DETOXEPA
	THIODIGLYCOL	antineoplastic, alkylating agent	111-48-8
	PASINIAZID	antibacterial (tuberculostatic)	2066-89-9
	PEMPIDINE TARTRATE	ganglionic blocker, antihypertensive	546-48-5	TENORMAL
	EXALAMIDE	antifungal	53370-90-4
	MIZORIBINE	immunosuppressant	50924-49-7
	ALOIN	cathartic, laxative	5133-19-7
	SALINOMYCIN, SODIUM	antibacterial	53003-10-4	KOKCISAN
	CYPERMETHRIN	insecticide	52315-07-8	BASATHRIN
	PRONETALOL HYDROCHLORIDE	beta adrenergic agonist, antiarrhythmic	54-80-8	ALDERLIN
	SPAGLUMIC ACID	neurotransmitter; mGluR3 receptors	4910-46-7
	EDARAVONE	antioxidant, lipoxygenase inhibitor	89-25-8
	METITEPINE MESYLATE	5HT1&2 receptor antagonist	20229-30-5
	GABOXADOL HYDROCHLORIDE	GABAa agonist, GABAc antagonist	64603-91-4
	ORNITHINE HYDROCHLORIDE	hepatoprotectant, anticholesteremic	70-26-8
	TIOXOLONE	antiseborrhoic	4991-65-5	STEPIN
	CHLORMIDAZOLE	antifungal	3689-76-7
	IPROHEPTINE	vasoconstrictor, antihistamine, nasal decongestant	13946-02-6	METRON
	BROXALDINE	antiinfective, antifungal	3684-48-6
	CHLORAZANIL HYDROCHLORIDE	diuretic	2019-25-2	DAQUIN
	HOMIDIUM BROMIDE	antiprotozoal, intercalcates with DNA	1239-45-8
	RAMIFENAZONE	analgesic, antipyretic, antiinflammatory	3615-24-5	TOMANOL
	PIROMIDIC ACID	antibacterial	19562-30-2	BACTRAMYL
	EPROBEMIDE	antidepressant	87940-60-1
	NICOPHOLINE	antitrypanosomal	492-85-3
	ETOSALAMIDE	analgesic, antifungal	15302-15-5	ETOSALAMIDUM
	FENIPENTOL	choleretic	583-03-9	PANCORAL
	DIXANTHOGEN	ectoparasitoside, insecticide	502-55-6	AULIGEN
	DEXFOSFOSERINE HYDROCHLORIDE	roborant	407-41-0
	ELTANOLONE	anesthetic	128-20-1
	FENACLON	antipsychotic, antiepileptic	306-20-7	PHENACON
	CLENBUTEROL HYDROCHLORIDE	bronchodilator, beta2 adrenergic agonist	37148-27-9	SPIROPENT
	CLOPERASTINE HYDROCHLORIDE	antitussive	3703-76-2	NOTUSSIL
	CYPROTERONE	antiandrogen	2098-66-0
	THIOCTIC ACID	hepatoprotectant	1077-24-7	BILETAN
	TULOBUTEROL HYDROCHLORIDE	bronchodilator, beta adrenergic agonist	41570-61-0	HOKUNALIN
	CYTISINE	antiinflammatory, respiratory stimulant	485-35-8	CYTITON
	ESCIN	membrane permeabilizer	6805-41-0
	PHENOTHRIN	ectoparasiticide	26002-80-2	SUMITHRIN
	METHOPRENE (S)	ectoparasiticide	40596-69-8
	FORMESTANE	antineoplastic, aromatase inhibitor	566-48-3
	ANCITABINE HYDROCHLORIDE	antineoplastic	10212-25-6
	PROTIONAMIDE	antibacterial	14222-60-7	EKTEBIN
	GLICLAZIDE	antidiabetic, adhesion inhibitor	21187-98-4
	NIMUSTINE	antineoplastic	42471-28-3
	TELENZEPINE HYDROCHLORIDE	antiulcer, M1 muscarinic antagonist	80880-90-6
	PIPERONYL BUTOXIDE	insecticide synergist	51-03-6	BUTACIDE
	ZOXAZOLAMINE	muscle relaxant, antirrheumatic	61-80-3	FLEXIN
	BETAMIPRON	antibacterial, renal protectant, sweetener	3440-28-6
	PROFLAVINE HEMISULFATE	antiseptic	553-30-0, 1811-28-5
	PERINDOPRILAT	antihypertensive, antfibrotic	95153-31-4
	CYCLANDELATE	vasodilator	456-59-7	CYCLOSPASMOL
	IPROHEPTINE HYDROCHLORIDE	antihistamine	4013-92-7	METRON
	CARBARIL	antiparacitic, insecticide	63-25-2
	VANITIOLIDE	choleretic	17692-71-6
	ETEBENECID	antiinflammatory, antiarthritic	1213-06-5	URELIM
	FTAXILIDE	antiulcer	19368-18-4
	beta-NAPHTHOL	anthelmintic, antiseptic	135-19-3	MICROCIDIN
	BITOSCANATE	anthelmintic	4044-65-9	JONIT
	REBAMIPIDE	antiulcer, antioxidant	90098-04-7
	CARSALAM	analgesic	2037-95-8
	CARZENIDE	diuretic, carbonic anhydrase inhibitor	138-41-0
	CHLORAMINE-T	antiseptic, disinfestant, antiproliferative	127-65-1	CHLORAZINE
	CHLORINDIONE	antcoagulant, Vitamine K antagonist	1146-99-2
	CINCHOPHEN	analgesic, antipyretic, antiinflammatory	132-60-5	ATOPHAN
	TRIMEBUTINE MALEATE	antispasmodic, opiod receptor agonist	34140-59-5(base)
	CHINIOFON	antiprotozoal, amebicide	8002-90-2	YATREN
	CHLORALOSE	anesthetic	15879-93-3	ALFAKIL
	DEFERIPRONE	iron chelating agent	30652-11-0
	AFALANINE	antidepressant, used to prevent kidney damage	2901-75-9
	SULFACARBAMIDE	antibacterial	547-44-4	SULFAUREA
	DIACETAMATE	analgesic, antiinflammatory	2623-33-8
	TENYLIDONE	contrast agent	893-01-6
	EFLOXATE	coronary vasodilator	119-41-5	RECORDIL
	EPIESTRIOL	estrogen	547-81-9
	SECNIDAZOLE	antiameobic, antitrichomonas	3366-95-8
	MOROXYDINE HYDROCHLORIDE	antiviral	3731-59-7
	OROTIC ACID	hepatoprotectant, uricosuric agent	65-86-1
	TIOGUANINE	antineoplastic, anti-ulcerative colitis	154-42-7	LANVIS
	MOXISYLYTE HYDROCHLORIDE	alpha-adrenergic blocker	54-32-0
	ISAXONINE	nerve growth stimulant	4214-72-6
	AMPIROXICAM	antiinflammatory, analgesic	99464-64-9	FLUCAM
	ACIPIMOX	antilipemic	51037-30-0	OLBEMOX
	CLIMBAZOLE	antifungal	38083-17-9
	OXYCLOZANIDE	anthelmintic	227-92-1	ZANIL
	TRIMETAZIDINE DIHYDROCHLORIDE	anti-anginal	5011-34-7
	OXEDRINE	anti-obesity	94-07-5
	SULBENTINE	antifungal	350-12-9	FUNGIPLEX
	PRASTERONE	androgen, estrogen, treatment of menopausal syndrome	53-43-0
	NAFTOPIDIL	antihypertensive, alpha-blocker, 5HT1a agonist	57149-07-2	AVISHOT
	ETHACRIDINE LACTATE	antiseptic, abortifaceant	1837-57-6; 6402-23-9 (hydrate)	RIVANOL
	BAMBUTEROL HYDROCHLORIDE	beta adrenergic agonist, bronchodilator, cholinesterase inhibitor	81732-46-9	BAMBEC
	TROXERUTIN	vasoprotectant	7085-55-4	POSORUTIN
	OXOLAMINE CITRATE	antitussive	959-14-8 (base)
	ETICLOPRIDE HYDROCHLORIDE	dopamine D2 blocker	97612-24-3
	TIRATRICOL	thyroid agent	51-24-1	TRIAC
	IDRAMANTONE	anthelmintic	20098-14-0
	CARGLUMIC ACID	carbamylphosphate synthetase activator	1188-38-1	CARBAGLU
	CARBIMAZOLE	antithyroid	22232-54-8
	SECURININE	GABAA receptor blocker, CNS stimulant	5610-40-2
	FIPRONIL	GABA Cl channel agonist, antiparasitic	120068-37-3
	LUFENURON	molt inhibitor, chitin synthesis inhibitor; insecticide	103055-07-8	PROGRAM
	PHTHALYLSULFACETAMIDE	antibacterial	131-69-1	TALSIGEL
	LIPOAMIDE	hepatoprotectant	3206-73-3
	IDEBENONE	cognition enhancer, nootropic	58186-27-9
	PYRITINOL	cognition enhancer, nootropic	1098-97-1
	NITROXOLINE	antibacterial	4008-48-4	ENTEROCOL
	CHLOROPYRAMINE HYDROCHLORIDE	antihistamine	6170-42-9, 59-32-5 (base)	HALOPYRAMINE
	FAMPROFAZONE	analgesic, antipyretic, CNS stimulant	22881-35-2
	OXELAIDIN CITRATE	antitussive	52432-72-1, 468-61-1 (base)
	DICHLORISONE ACETATE	antipruretic	79-61-8	DILODERM
	OXYPHENONIUM BROMIDE	anticholinergic, anticonvulsant	50-10-2	ANTRENYL
	CAMYLOFINE DIHYDROCHLORIDE	anticholinergic	54-30-8	AVAFORTAN
	TRICLABENDAZOLE	anthelmintic	68786-66-3
	NIFUROXAZIDE	antiseptic	965-52-6
	BECLAMIDE	anticonvulsant, antiepileptic	501-68-8	NEURACEN
	meta-CRESYL ACETATE	antiseptic (topical)	122-46-3
	CYROMAZINE	acaricide, insecticide, ectoparisitide	66215-27-8
	PROXYPHYLLINE	PDE inhibitor, bronchodilator, vasodilator	6003-00-9	BRONTYL
	PANTETHINE	antilipemic	16816-67-4
	SUCRALOSE	sweetener	56038-13-2	SPLENDA
	NIALAMIDE	MAO inhibitor	51-12-7	NIAMID
	CLEMIZOLE HYDROCHLORIDE	H1-antihistamine	1163-36-6, 442-52-4(base)
	BUFLOMEDIL HYDROCHLORIDE	vasodilator (peripheral)	35543-24-9, 55837-25-7(base)	BUFEDIL
	CEFALONIUM	antibacterial	5575-21-3
	IFENPRODIL TARTRATE	NMDA receptor blocker	23210-58-4
	PIDOLIC ACID		98-79-3
	IDAZOXAN HYDROCHLORIDE	alpha2-adrenergic blocker	79944-58-4
	PICOLAMINE	rubefacient	3731-52-0
	OXINIACIC ACID	antilipemic	2398-81-4	NOVACYL
	NELARABIN	antineoplastic	121032-29-9	ARRANON
	2,4-DINITROPHENOL	uncouples oxidative phosphorylation	51-28-5
	CHAULMOSULFONE	antilepretic	473-32-5
	ACADESINE	glucose uptake stimulant; AMPK activator	2627-69-2	ARASINE
	SUXIBUZONE	analgesic, antipyretic, antiinflammatory	27470-51-5	DANILON
	ANISODAMINE HYDROBROMIDE	anticholinergic, antispasmodic	17659-49-3
	BENZOCLIDINE	antihypertensive	16852-81-6	OXYLIDINE
	TROMETHAMINE	osmotic diuretic, alkalizer		THAM
	BUCETIN	analgesic	1083-57-4
	BARBITAL	sedative	57-44-3	VERONAL
	CORTISONE	antiinflammatory, glucocorticoid	53-06-5
	d-LIMONENE	skin irritant, sensitizer	138-86-7
	HYDROQUINIDINE	antiarrhythmic, antimalarial	1435-55-8
	PIMETHIXENE MALEATE	H1 antihistamine	314-03-4
	ACENEURAMIC ACID	immunomodulator, adjuvant	131-48-6
	GENISTEIN	increases bone mineral density	446-72-0	FOSTEUM
	ARTENIMOL	antimalarial, antiinflammatory	81496-81-3
	EFAROXAN HYDROCHLORIDE	insulin secretagogue, alpha2 adrenorecetor antagonist	89197-32-0
	N-METHYL (-)EPHEDRINE [1R,2S]	adrenergic agonist, analeptic	552-79-4
	INOSINE	cell function activator, cardiotonic	58-63-9
	LORGLUMIDE SODIUM	CCK receptor antagonist	97964-56-2 (acid)
	THIOPHANATE	antifungal (systemic plant)	23564-06-9
	METACETAMOL	analgesic	621-42-1
	ZAPRINAST	cGMP phosphodiesterase inhibitor	37762-06-4
	2-THIOURACIL	antiviral, thyroid depressant	141-90-2
	PAROXYPROPIONE	gonadotropic hormone inhibitor	70-70-2	PROFENONE
	MEPIROXOL	antihyperlipemic	6968-72-5
	CRESOPIRINE	antiinflammatory, antpyretic	4386-39-4
	PHENOLSULFONPHTHALEIN	diagnostic aid [renal]	143-74-8	PHENOL RED
	DOCONEXENT	PAF inhibitor	6217-54-5	DHA
	GUAIACOL	expectorant	90-05-1	ANASTIL
	SILIBININ	hepatoprotective agent, antioxidant	22888-70-6
	ALLYLTHIOUREA	chelating agent	109-57-9
	DIMETRIDAZOLE	antiprotozoal	551-92-8	EMTRYL
	NONIVAMIDE	analgesic (topical), depletes Substance P	2444-46-4
	CARMOFUR	antineoplastic	61422-45-5
	CEPHARANTHINE	antineoplastic, hepatoprotectant, radiopropective	481-49-2
	PROCODAZOLE	immune stimulant	23249-97-0	ESTIMULOCEL
	CINOCTRAMIDE	anesthetic	28598-08-5
	FURALTADONE	antibacterial	139-91-3
	MEXENEONE	sunscreen	1641-17-4	UVISTAT
	METICRANE	diuretic, antihypertensive	1084-65-7
	MEPARFYLON	hypnotic, sedative	77-75-8	ALLOTROPAL
	PICONOL	decongestant	586-98-1
	MENBUTONE	choleretic	3562-99-0	GENABIL
	HYDROXYPROGESTERONE	progestin	3168-01-2
