# Supplementary material for: BET bromodomain inhibitors and agonists of the beta-2 adrenergic receptor identified in screens for compounds that inhibit DUX4 expression in FSHD muscle cells
Source: Skelet Muscle. 2017 Sep 4;7:16. doi: 10.1186/s13395-017-0134-x (PMC5584331; doi:10.1186/s13395-017-0134-x)
Supplement: Supplementary file 10 — Retesting of adrenergic receptor agonists. (XLSX 38 kb) [file 13395_2017_134_MOESM10_ESM.xlsx]

## Sheet: Sheet1
Table S4. Retesting of adrenergic receptor agonists.
	DRUG	MBD3L2 EC50 (nanomolar)	MYH2 EC50 (nanomolar)	MECHANISM
	Salmeterol	<0.017	<0.017	Beta-2 adrenergic agonist
	Indacaterol	<0.017	0.025	Beta-2 adrenergic agonist
	Carmoterol	<0.017		Beta-2 adrenergic agonist
	Mabuterol	0.035	0.12a	Beta-2 adrenergic agonist
	Formoterol	0.037	>1,000	Beta-2 adrenergic agonist
	Clenbuterol	0.08	>1,000	Beta-2 adrenergic agonist
	Albuterol (R)	1.8	>10,000	Beta-2 adrenergic agonist, more active enantiomer
	Ritodrine	20	12a	Beta-2 adrenergic agonist
	Albuterol (S)	59	>10,000	Beta-2 adrenergic agonist, less active enantiomer
	Isoprenaline	180	>20,000	Beta adrenergic agonist
	Isoetharine	200	500a	Beta-2 adrenergic agonist
	Procaterol	200	500a	Beta-2 adrenergic agonist
	Phenylephrine	300		Alpha-1 adrenergic agonist
	Bambuterol	1000	>1,000	Beta-2 adrenergic agonist, pro-drug of terbutaline
	CGP-12177A	>1,000	>1,000	Beta-3 adrenergic agonist
	aMaximum inhibition <70%
